# Supplementary material for: Analysis of SOX2-Expressing Cell Populations Derived from Human Pluripotent Stem Cells
Source: Stem Cell Reports. 2013 Oct 31;1(5):464–78. doi: 10.1016/j.stemcr.2013.09.005 (PMC3841266; doi:10.1016/j.stemcr.2013.09.005)
Supplement: Table S1. RNA-Seq Data of GFP+ and GFP− Day 8 AFE Cells, Related to Figure 5 [file mmc2.xlsx]

## Sheet: Sheet1
gene	locus	sox2+M	sox2-M	PNM	FC
A1CF	chr10:52559168-52645435	0.237108	0.729223	yes	-1.62082
AAK1	chr2:69685126-69870977	9.57568	4.89283	yes	0.968706
ABCA1	chr9:107543283-107690527	9.76645	21.6608	yes	-1.14918
ABCA12	chr2:215796265-216003151	0.649401	1.4781	yes	-1.18656
ABCC6P1	chr16:18582569-18609607	0.227965	0.639357	yes	-1.48781
ABO	chr9:136130562-136150630	7.40485	18.7205	yes	-1.33808
ACAA1	chr3:38080695-38178733	19.8362	30.679	yes	-0.629116
ACACA	chr17:35441926-35766902	10.988	5.30041	yes	1.05175
ACADS	chr12:121163570-121177811	4.89956	10.789	yes	-1.13884
ACCN3	chr7:150745604-150749843	3.05405	5.5183	yes	-0.8535
ACE	chr17:61554421-61575741	1.10528	2.63326	yes	-1.25244
ACE2	chrX:15579155-15620192	0.550257	1.76664	yes	-1.68283
ACOT12	chr5:80256557-81047072	0.70001	0.113249	yes	2.62788
ACOX1	chr17:73937588-74002080	5.04172	7.53594	yes	-0.579871
ACSL1	chr4:185676748-185747215	5.47091	12.4352	yes	-1.18458
ACTA2	chr10:90694830-90775542	34.7552	111.413	yes	-1.68062
ACTC1	chr15:35080296-35087927	47.1772	183.492	yes	-1.95956
ACTN3	chr11:66314390-66330797	3.95103	1.36617	yes	1.53209
ACVRL1	chr12:52301201-52317145	0.212722	0.717817	yes	-1.75465
ACY3	chr11:67410025-67418130	0.702388	2.47473	yes	-1.81693
ADAM12	chr10:127702901-128077127	4.23485	1.32463	yes	1.67672
ADAM23	chr2:207308367-207482679	14.7287	5.46066	yes	1.43148
ADAM9	chr8:38854504-38962779	23.3512	54.4141	yes	-1.22048
ADAMTS1	chr21:28208605-28217728	13.1653	25.1203	yes	-0.932113
ADAMTS17	chr15:100511642-100882183	0.802957	0.33452	yes	1.26323
ADAMTS2	chr5:178537851-178772431	3.88525	7.44815	yes	-0.938875
ADAMTS9	chr3:64501330-64997143	7.22892	17.58	yes	-1.28208
ADAMTSL3	chr15:84322837-84708593	0.716539	2.01714	yes	-1.49319
ADAR	chr1:154554533-154600456	54.5584	38.619	yes	0.498491
ADCYAP1R1	chr7:31092075-31151093	1.54252	0.445617	yes	1.79141
ADD2	chr2:70889215-70995375	12.8054	3.57658	yes	1.8401
ADD3	chr10:111705316-111895323	28.2847	47.6058	yes	-0.751115
ADM	chr11:10326641-10328923	106.857	278.494	yes	-1.38196
ADRA1B	chr5:159343739-159400017	0.560956	1.53394	yes	-1.45128
ADRA1D	chr20:4201277-4229659	0.0972319	0.539945	yes	-2.47331
ADRA2A	chr10:112836789-112840662	5.7993	1.35967	yes	2.09262
ADRA2B	chr2:96778622-96781888	2.67167	1.13053	yes	1.24074
ADRB2	chr5:148206155-148208197	5.24275	1.55818	yes	1.75046
AES	chr19:3052907-3062964	109.126	225.674	yes	-1.04825
AFAP1L1	chr5:148651400-148721367	0.41943	1.19247	yes	-1.50745
AFP	chr4:74301932-74321492	152.089	442.663	yes	-1.54129
AGL	chr1:100315639-100389579	14.01	26.0744	yes	-0.896177
AGPAT2	chr9:139567594-139581911	24.4143	54.7881	yes	-1.16614
AGPAT3	chr21:45285115-45407475	3.90168	8.64887	yes	-1.14842
AGT	chr1:230838271-230850336	2.82025	9.42389	yes	-1.7405
AGTR1	chr3:148415657-148460790	0.193152	1.05509	yes	-2.44956
AHDC1	chr1:27860755-27930143	34.9563	15.4564	yes	1.17735
AHNAK	chr11:62201015-62314332	138.067	285.071	yes	-1.04595
AHSG	chr3:186330849-186339107	4.24501	9.29824	yes	-1.13119
AIF1L	chr9:133971862-133998539	49.0568	20.9118	yes	1.23014
AIFM2	chr10:71812356-71892690	1.80888	4.6977	yes	-1.37686
AK4	chr1:65613231-65697828	7.53171	23.0812	yes	-1.61567
AK7	chr14:96858447-96955112	0.607295	0.148347	yes	2.03342
AKR1B10	chr7:134212343-134226166	8.03827	22.0606	yes	-1.45652
AKR1C2	chr10:5031964-5060207	1.30775	3.80397	yes	-1.54042
AKR1D1	chr7:137761177-137803050	7.91625	27.9789	yes	-1.82145
ALAS2	chrX:55035487-55057497	64.1478	192.26	yes	-1.58359
ALB	chr4:74269971-74287129	0.328351	1.30242	yes	-1.98788
ALDH1A1	chr9:75515577-75568233	28.5647	81.2801	yes	-1.50867
ALDH1A2	chr15:58245621-58358121	1.75184	0.722776	yes	1.27725
ALDH1A3	chr15:101420008-101456830	4.40362	12.4484	yes	-1.4992
ALDH1L1	chr3:125822407-125899485	0.769882	3.23885	yes	-2.07277
ALDH4A1	chr1:19197923-19229293	6.89084	2.78488	yes	1.30706
ALDOC	chr17:26900132-26903951	20.0732	43.1307	yes	-1.10344
ALK	chr2:29415639-30144477	0.165495	0.470784	yes	-1.50828
ALKBH2	chr12:109525992-109531293	26.1932	15.3093	yes	0.774784
ALMS1	chr2:73612885-73837046	28.2456	13.9208	yes	1.02078
ALOX5	chr10:45869628-45941563	1.38682	3.34613	yes	-1.27071
ALOXE3	chr17:7999217-8022234	0.134827	0.478807	yes	-1.82833
ALPK3	chr15:85359910-85416713	6.95061	13.7469	yes	-0.983895
ALPL	chr1:21835857-21904905	141.288	67.709	yes	1.06122
AMBN	chr4:71458000-71473004	8.82162	29.758	yes	-1.75416
AMDHD1	chr12:96337070-96362370	1.66213	5.07216	yes	-1.60957
AMHR2	chr12:53817638-53825318	6.12975	18.8361	yes	-1.6196
AMN	chr14:103388992-103397179	1.34902	4.71943	yes	-1.8067
AMOT	chrX:112018104-112084043	57.1748	125.18	yes	-1.13055
AMPH	chr7:38423296-38671167	6.72147	1.85912	yes	1.85416
ANGPT2	chr8:6264112-6501140	1.131	2.9579	yes	-1.38697
ANGPTL4	chr19:8429010-8439257	1.39253	3.76968	yes	-1.43673
ANK1	chr8:41510743-41754280	5.81634	9.66149	yes	-0.732134
ANKHD1-EIF4EBP3	chr5:139781398-139929163	0.624819	0.15184	yes	2.04089
ANKRD1	chr10:92671856-92681032	112.752	319.276	yes	-1.50165
ANKRD13B	chr17:27920526-27948441	9.81389	3.70155	yes	1.4067
ANKRD35	chr1:145549208-145568526	1.86253	0.535113	yes	1.79935
ANKRD56	chr4:77816081-77819002	0.422754	1.33388	yes	-1.65774
ANKS4B	chr16:21245015-21263750	0.389683	1.43073	yes	-1.87638
ANO2	chr12:5671816-6055398	0.653398	0.194707	yes	1.74666
ANO9	chr11:417929-442011	8.5833	22.4497	yes	-1.38709
ANP32E	chr1:150190716-150208504	172.269	89.282	yes	0.948222
ANXA2	chr15:60639349-60690185	73.6839	137.707	yes	-0.902181
ANXA3	chr4:79472741-79531605	22.5145	53.2874	yes	-1.24294
AP1M2	chr19:10683346-10697991	12.3152	31.0595	yes	-1.33459
APCDD1	chr18:10454624-10488698	11.1083	4.73298	yes	1.23082
APOA1	chr11:116706468-116708338	1187.61	5106.82	yes	-2.10436
APOA2	chr1:161192082-161193418	1229.34	3784.65	yes	-1.62228
APOA4	chr11:116691417-116694011	2.1045	6.59988	yes	-1.64896
APOC1	chr19:45417920-45422606	434.034	1292.53	yes	-1.57432
APOC1P1	chr19:45430059-45434643	3.31151	9.71092	yes	-1.55212
APOC3	chr11:116700623-116703787	4.03225	14.199	yes	-1.81613
AQP1	chr7:30951414-30965131	0.984814	4.66082	yes	-2.24266
AQP3	chr9:33441159-33447590	18.9175	52.4661	yes	-1.47166
AR	chrX:66763873-66944119	1.76179	0.379224	yes	2.21592
ARAP2	chr4:36067619-36245979	0.266853	0.656742	yes	-1.29928
ARHGAP26	chr5:142150291-142608572	2.90121	4.88226	yes	-0.750894
ARHGAP8	chr22:45064426-45258664	14.5456	31.9079	yes	-1.13333
ARHGAP9	chr12:57853917-57873633	0.360925	0.905543	yes	-1.32708
ARHGDIB	chr12:15094949-15114562	2.85469	8.92709	yes	-1.64486
ARHGDIG	chr16:330605-333003	1.4405	4.90318	yes	-1.76715
ARHGEF1	chr19:42387266-42411604	2.61356	4.16325	yes	-0.671694
ARHGEF15	chr17:8213555-8225834	1.39828	3.60997	yes	-1.36833
ARHGEF16	chr1:3371146-3397677	4.91012	10.634	yes	-1.11485
ARHGEF6	chrX:135747711-135863503	1.32067	0.420669	yes	1.65051
ARHGEF9	chrX:62854847-63005426	8.45339	4.03267	yes	1.06779
ARL4D	chr17:41476352-41478504	20.9698	57.2324	yes	-1.44852
ARMC4	chr10:28101096-28287977	2.21523	0.609342	yes	1.86213
ARPC4-TTLL3	chr3:9821653-9878040	0.200022	0.840788	yes	-2.07158
ART5	chr11:3659735-3663546	33.5448	60.2226	yes	-0.844216
ASGR1	chr17:7076750-7082883	32.3337	14.1675	yes	1.19045
ASPH	chr8:62200524-62627199	58.1306	85.9623	yes	-0.564406
ASPM	chr1:197053256-197115824	29.8214	11.6454	yes	1.35659
ASS1	chr9:133320093-133376661	21.2008	7.63031	yes	1.47431
ASTN1	chr1:176830202-177134024	0.566682	0.24865	yes	1.18842
ATAD5	chr17:29159022-29222295	8.21932	3.10838	yes	1.40286
ATCAY	chr19:3880617-3928080	3.56999	1.36459	yes	1.38745
ATG9B	chr7:150688143-150721586	14.2894	36.3619	yes	-1.34748
ATP1A1	chr1:116915794-116961244	107.448	194.136	yes	-0.853429
ATP1A2	chr1:160085519-160113374	25.4664	6.40519	yes	1.99128
ATP1A3	chr19:42470733-42498382	0.685898	0.144277	yes	2.24915
ATP1B1	chr1:169075946-169337186	148.736	325.619	yes	-1.13043
ATP1B2	chr17:7554253-7561089	2.78334	1.0294	yes	1.43501
ATP2A3	chr17:3827168-3867736	0.50167	0.152794	yes	1.71515
ATP6V0A4	chr7:138391038-138490769	0.713109	1.9385	yes	-1.44275
ATP6V0CP3	chr6:42695313-42695932	0.941246	0	yes	#DIV/0!
ATP6V0D2	chr8:87111138-87166454	3.56064	10.1041	yes	-1.50473
ATP6V1B1	chr2:71162997-71192561	3.42742	1.23259	yes	1.47543
ATXN7L1	chr7:105245220-105517031	6.95133	3.71474	yes	0.904028
AURKA	chr20:54944444-54967351	74.7646	44.16	yes	0.759615
AUTS2	chr7:69063904-70257885	61.8776	34.016	yes	0.863204
AXIN2	chr17:63524682-63557740	44.3976	16.9154	yes	1.39214
B3GALT5	chr21:41029253-41034815	3.78982	1.42861	yes	1.40752
B3GAT1	chr11:134248397-134281812	7.96576	3.15059	yes	1.33819
B3GNT4	chr12:122688227-122692084	2.62407	6.34373	yes	-1.27353
B4GALNT1	chr12:58013692-58026985	0.769228	0.244756	yes	1.65207
B4GALNT2	chr17:47209821-47247351	0.269179	0.981683	yes	-1.86669
B4GALT1	chr9:33110638-33167356	40.266	93.7144	yes	-1.21871
B4GALT4	chr3:118930588-118959752	39.1788	100.423	yes	-1.35794
B4GALT6	chr18:29202208-29264686	8.64558	17.8107	yes	-1.04271
BACE1	chr11:117103403-117186972	11.2324	18.6246	yes	-0.729543
BAMBI	chr10:28966423-28971868	152.477	390.11	yes	-1.35529
BASP1P1	chr13:23471168-23472320	1.37223	0.213811	yes	2.68211
BBC3	chr19:47724078-47736023	87.9539	201.597	yes	-1.19665
BCAT1	chr12:24962957-25102393	64.0646	30.6115	yes	1.06545
BCL2L11	chr2:111878490-111926022	17.9593	11.3742	yes	0.658966
BCOR	chrX:39910498-40036582	35.5583	18.2911	yes	0.959045
BCRP3	chr22:25028881-25055114	0.491725	1.44841	yes	-1.55855
BEGAIN	chr14:101003483-101036131	1.41409	0.587117	yes	1.26815
BEND3	chr6:107386384-107435636	11.2373	3.87161	yes	1.53729
BEND4	chr4:42112869-42154895	0.922192	0.20155	yes	2.19393
BEX1	chrX:102317580-102319168	132.476	251.707	yes	-0.926014
BFSP2	chr3:133118789-133194056	4.5922	1.33529	yes	1.78203
BIK	chr22:43506756-43525718	9.9092	21.4704	yes	-1.11551
BIN1	chr2:127805606-127864864	50.2202	112.677	yes	-1.16585
BIRC5	chr17:76210276-76221716	115.355	62.1056	yes	0.893285
BLM	chr15:91260578-91358686	8.00281	3.17143	yes	1.33537
BMP2	chr20:6748744-6760910	37.7278	76.7973	yes	-1.02543
BMP6	chr6:7727010-8102828	15.9626	59.0926	yes	-1.88828
BOC	chr3:112931374-113160361	29.3563	9.31344	yes	1.65628
BPTF	chr17:65821779-65980494	53.5363	35.9535	yes	0.574385
BRCA1	chr17:41196311-41277500	17.275	9.16676	yes	0.914202
BRCA2	chr13:32889616-32973809	8.09304	3.48012	yes	1.21754
BRIP1	chr17:59756546-59940920	5.60705	2.66916	yes	1.07086
BRP44	chr1:167885912-168045083	40.3511	89.5407	yes	-1.14994
BSPRY	chr9:116111811-116133513	2.32375	5.15114	yes	-1.14844
BST2	chr19:17513754-17516384	52.4671	21.1875	yes	1.3082
BTBD11	chr12:107712196-108053419	2.44417	0.847853	yes	1.52746
BTBD17	chr17:72352554-72357958	2.96361	1.28788	yes	1.20236
BUB1	chr2:111395408-111435684	62.2736	20.1947	yes	1.62464
BUB1B	chr15:40453209-40569688	26.1823	10.8044	yes	1.27697
BUB3	chr10:124913759-124924886	75.6933	47.5421	yes	0.67096
C10orf140	chr10:21802408-21814611	11.5069	3.3509	yes	1.77988
C10orf55	chr10:75669726-75682535	0.486804	0.143248	yes	1.76483
C10orf95	chr10:104209573-104216050	0.351927	1.41264	yes	-2.00505
C11orf82	chr11:82612736-82645699	23.0804	11.4289	yes	1.01398
C11orf87	chr11:109292845-109299893	3.31628	0.862323	yes	1.94327
C11orf96	chr11:43964105-43965433	85.3783	26.8621	yes	1.6683
C12orf24	chr12:110890290-110928192	35.6988	17.4481	yes	1.03281
C12orf32	chr12:2986364-2998626	62.3494	39.9243	yes	0.643109
C12orf36	chr12:13523604-13529679	0.718127	2.13493	yes	-1.57188
C12orf53	chr12:6802956-6809812	4.36344	1.47674	yes	1.56305
C12orf75	chr12:105724413-105765296	129.824	354.127	yes	-1.44771
C14orf132	chr14:96505661-96560135	8.76146	2.98842	yes	1.55179
C14orf162	chr14:70036530-70037918	3.77669	1.43507	yes	1.396
C15orf42	chr15:90118817-90198682	10.6824	4.18943	yes	1.35041
C16orf45	chr16:15528324-15682116	20.8171	8.3219	yes	1.32278
C16orf89	chr16:5094122-5116111	2.6732	0.549857	yes	2.28144
C17orf106-CDK3,TEN1	chr17:73937588-74002080	0.663879	0.156697	yes	2.08294
C17orf59	chr17:8091650-8093564	12.4248	25.8874	yes	-1.05903
C17orf76	chr17:16342300-16395480	2.87578	0.948299	yes	1.60054
C17orf91	chr17:1614797-1619566	15.5944	33.2667	yes	-1.09305
C19orf33	chr19:38794199-38806606	4.29113	20.6446	yes	-2.26633
C19orf51	chr19:55670030-55678018	7.80854	2.91545	yes	1.42133
C19orf77	chr19:3474404-3480540	1.30499	4.44981	yes	-1.7697
C1QL2	chr2:119913818-119916471	3.17003	8.61384	yes	-1.44216
C1orf135	chr1:26160496-26185848	13.1657	5.97314	yes	1.14022
C1orf168	chr1:57184476-57285369	0.866716	2.3237	yes	-1.42279
C1orf170	chr1:910578-917473	0.793035	2.04434	yes	-1.36618
C1orf172	chr1:27276046-27286901	10.352	22.8228	yes	-1.14057
C1orf187	chr1:11751780-11780336	33.3355	9.80397	yes	1.76562
C1orf210	chr1:43747556-43751288	19.5855	48.4043	yes	-1.30535
C1orf226	chr1:162348695-162356608	14.2717	4.5603	yes	1.64596
C1orf61	chr1:156374054-156399184	2.36536	5.84994	yes	-1.30636
C1orf94	chr1:34632623-34684731	1.50065	0.24747	yes	2.60026
C1orf95	chr1:226736500-226796915	0.534734	0.224959	yes	1.24916
C20orf103	chr20:9495004-9511171	8.23652	2.03424	yes	2.01755
C20orf134	chr20:32244892-32262264	1.89517	0.796952	yes	1.24976
C20orf202	chr20:1184097-1188918	0	0.404041	yes	#NUM!
C20orf46	chr20:1161214-1165117	3.35586	7.32533	yes	-1.12621
C21orf129	chr21:43131679-43135935	3.64352	12.2184	yes	-1.74565
C21orf58	chr21:47721046-47743785	10.0422	4.5015	yes	1.1576
C21orf63	chr21:33784751-33887697	0.63795	0.1867	yes	1.77272
C21orf88	chr21:40969074-40984749	2.58443	0.685376	yes	1.91488
C2orf3	chr2:75889831-75938111	8.9127	4.82732	yes	0.88464
C2orf44	chr2:24252205-24270296	13.8145	5.62012	yes	1.29751
C2orf54	chr2:241825464-241835573	3.08745	6.73607	yes	-1.12549
C2orf72	chr2:231902280-231914427	6.67438	18.4926	yes	-1.47024
C2orf77	chr2:170501934-170550931	2.04869	0.882395	yes	1.21521
C3orf52	chr3:111805181-111837073	8.26556	15.5966	yes	-0.916047
C3orf55	chr3:157261158-157319021	1.52589	3.35234	yes	-1.13552
C4orf17	chr4:100432160-100463460	0.301759	1.43875	yes	-2.25335
C5orf38	chr5:2752261-2755511	28.9098	13.1114	yes	1.14074
C5orf39	chr5:43039181-43040447	1.99397	6.90148	yes	-1.79126
C5orf62	chr5:150157507-150176298	39.8771	16.4827	yes	1.27461
C6orf174	chr6:127759550-127840500	1.47636	0.40438	yes	1.86826
C7orf16	chr7:31726630-31748069	4.85921	1.1039	yes	2.13811
C8orf84	chr8:73976777-74005507	7.7035	15.6612	yes	-1.02361
C9orf135	chr9:72435730-72521148	6.2106	13.9767	yes	-1.17022
C9orf150	chr9:12775011-12823059	0.500706	1.68515	yes	-1.75084
C9orf171	chr9:135285610-135448675	0.51463	0.0764125	yes	2.75165
C9orf95	chr9:77676115-77703133	5.44431	11.2183	yes	-1.04303
CA10	chr17:49707673-50237377	1.29595	4.12849	yes	-1.6716
CA11	chr19:49141271-49185502	35.6492	15.6083	yes	1.19156
CA12	chr15:63615729-63674075	1.67571	0.71047	yes	1.23793
CA4	chr17:58227301-58236906	11.7659	28.5044	yes	-1.27657
CABP1	chr12:121078421-121105127	1.70059	0.552647	yes	1.62161
CACNA1A	chr19:13317255-13617274	1.73448	0.601102	yes	1.52882
CACNA1G	chr17:48633567-48704542	2.90074	0.678834	yes	2.09529
CACNA2D1	chr7:81579417-82073031	1.34807	0.578244	yes	1.22115
CACNG7	chr19:54415990-54446969	1.29776	0.320046	yes	2.01967
CALB2	chr16:71392615-71424342	4.51317	1.89867	yes	1.24915
CALCA	chr11:14988214-14993832	0.679809	0	yes	#DIV/0!
CAMK1D	chr10:12391582-12871733	1.25435	0.284625	yes	2.13981
CAMK2D	chr4:114372187-114683083	35.5618	84.9862	yes	-1.2569
CAMK2N1	chr1:20808883-20812728	18.497	40.8885	yes	-1.1444
CAMK2N2	chr3:183967444-184010819	7.61307	3.32529	yes	1.195
CAMKV	chr3:49895421-49907369	10.1331	2.46652	yes	2.03853
CAPG	chr2:85621870-85637676	19.5286	44.2629	yes	-1.18051
CAPN12	chr19:39138266-39235114	9.70305	26.3967	yes	-1.44385
CAPN14	chr2:31395921-31440411	0.264327	0.900726	yes	-1.76876
CAPN2	chr1:223889294-223963720	89.2403	158.534	yes	-0.829025
CAPRIN1	chr11:34073229-34124157	58.8507	37.7754	yes	0.639613
CARD8	chr19:48711342-48761450	11.8625	7.87154	yes	0.59169
CASC5	chr15:40886446-40954881	19.3379	10.1271	yes	0.93321
CASK	chrX:41374188-41782287	26.6044	46.778	yes	-0.814165
CASZ1	chr1:10696665-10856707	9.0888	2.18124	yes	2.05894
CAV2	chr7:116139654-116148595	5.95824	18.7381	yes	-1.65302
CBLN1	chr16:49311828-49315742	2.36261	0.704793	yes	1.74511
CBLN2	chr18:70203914-70211723	0.266883	1.93115	yes	-2.85518
CBX2	chr17:77751976-77761449	22.7036	10.8505	yes	1.06516
CBX5	chr12:54624730-54673915	57.125	28.7831	yes	0.9889
CBX6	chr22:39260247-39268258	5.35545	1.9837	yes	1.43281
CCDC113	chr16:58283839-58328951	1.51286	0.746535	yes	1.019
CCDC126	chr7:23636997-23684327	4.2004	9.16399	yes	-1.12545
CCDC138	chr2:109403218-109492847	9.71904	3.56247	yes	1.44794
CCDC140	chr2:223064605-223169936	2.38388	0.490084	yes	2.28221
CCDC141	chr2:179694483-179914786	1.05401	2.72351	yes	-1.36958
CCDC165	chr18:8717368-8832775	21.6689	8.48459	yes	1.35271
CCDC48	chr3:128720471-128759585	2.46402	0.858433	yes	1.52124
CCDC62	chr12:123259055-123311927	0.332091	0.925347	yes	-1.47842
CCDC74A	chr2:132285491-132291239	4.67942	2.03315	yes	1.20261
CCDC77	chr12:389222-551806	23.3496	11.0752	yes	1.07607
CCDC80	chr3:112323408-112359977	7.5643	12.5998	yes	-0.736122
CCDC88A	chr2:55514977-55647057	11.5485	5.36217	yes	1.10682
CCKBR	chr11:6280965-6293356	12.6582	31.3619	yes	-1.30894
CCNA1	chr13:37005966-37017019	0.9555	2.16751	yes	-1.18171
CCND1	chr11:69455872-69469242	203.542	77.8114	yes	1.38727
CD109	chr6:74405507-74538041	1.71518	4.33393	yes	-1.33732
CD34	chr1:208059882-208084683	1.38958	5.79577	yes	-2.06035
CD3D	chr11:118209788-118213459	0	0.684822	yes	#NUM!
CD4	chr12:6898637-6929976	2.51535	0.962165	yes	1.3864
CD47	chr3:107761940-107809935	22.9313	11.1732	yes	1.03728
CD55	chr1:207494816-207534311	12.8153	25.5757	yes	-0.996906
CD69	chr12:9905081-9913497	0	0.50798	yes	#NUM!
CD72	chr9:35605280-35618424	0.14296	0.781853	yes	-2.45129
CD93	chr20:23059992-23066977	0.154373	1.42876	yes	-3.21027
CDC25A	chr3:48198667-48229801	26.9232	16.0022	yes	0.75058
CDC42EP5	chr19:54976209-54984422	5.40833	18.0807	yes	-1.7412
CDC45	chr22:19467413-19508135	10.5883	5.90784	yes	0.841768
CDC6	chr17:38444145-38459413	41.0154	20.2933	yes	1.01516
CDC7	chr1:91966403-91991321	13.489	6.88708	yes	0.969819
CDCA5	chr11:64844926-64851615	36.3976	19.0915	yes	0.930913
CDCA7	chr2:174219560-174233718	59.1394	27.703	yes	1.09408
CDCA7L	chr7:21582832-21985542	9.31148	3.63986	yes	1.35513
CDH13	chr16:82660398-83830215	1.54641	3.48251	yes	-1.1712
CDH23	chr10:73156690-73575704	6.56844	1.86742	yes	1.8145
CDH4	chr20:59827558-60512299	5.14364	1.14186	yes	2.1714
CDH5	chr16:66400524-66438689	1.02339	3.83379	yes	-1.90542
CDH7	chr18:63417487-63548175	0.948551	0.323117	yes	1.55367
CDH9	chr5:26880708-27038689	2.06667	0.701159	yes	1.55949
CDK6	chr7:92234234-92465941	14.1366	20.8994	yes	-0.564026
CDKN1A	chr6:36644236-36655116	29.1088	54.2887	yes	-0.899197
CDKN1C	chr11:2904447-2906995	267.996	722.74	yes	-1.43127
CDKN2C	chr1:51434366-51440309	0.682124	1.93177	yes	-1.50182
CDON	chr11:125826712-125933187	18.0995	7.37103	yes	1.29601
CEACAM1	chr19:43011457-43032661	0.949048	2.09789	yes	-1.14439
CEBPA	chr19:33790839-33793430	7.44221	16.9457	yes	-1.18712
CECR2	chr22:17956627-18033845	36.921	19.4692	yes	0.923248
CELF4	chr18:34823007-35146000	0.857454	2.30434	yes	-1.42622
CELSR2	chr1:109792640-109818378	6.47469	2.34307	yes	1.46641
CEND1	chr11:787109-790126	4.69455	1.98898	yes	1.23896
CENPE	chr4:104026962-104119566	23.6448	10.9553	yes	1.10989
CENPF	chr1:214776531-214837914	67.9835	23.5998	yes	1.52641
CENPH	chr5:68485374-68506184	20.4092	7.78378	yes	1.39068
CENPN	chr16:81009698-81066709	32.5141	18.7221	yes	0.796323
CENPO	chr2:25013135-25142055	10.1464	5.35017	yes	0.923311
CEP152	chr15:49030134-49103343	6.61458	3.19139	yes	1.05146
CEP55	chr10:95256368-95288849	11.9491	7.21688	yes	0.727455
CERCAM	chr9:131182758-131199630	5.3366	1.75067	yes	1.60801
CFLAR	chr2:201980876-202037411	0.618683	1.73623	yes	-1.48869
CFP	chrX:47483611-47489704	0.519387	1.30181	yes	-1.32564
CFTR	chr7:117120016-117308718	1.67631	4.10245	yes	-1.2912
CH25H	chr10:90965693-90967071	1.22875	0.137848	yes	3.15604
CHAF1A	chr19:4402659-4443394	35.2638	18.0793	yes	0.963849
CHAF1B	chr21:37757688-37789125	22.4437	11.035	yes	1.02422
CHD7	chr8:61591323-61780586	36.4096	16.9341	yes	1.10439
CHGA	chr14:93389444-93401638	1.69449	0.592224	yes	1.51664
CHIA	chr1:111833483-111863185	0.707225	2.13518	yes	-1.59412
CHN1	chr2:175664041-175870107	17.3258	8.42396	yes	1.04035
CHPF	chr2:220403668-220408487	15.6831	29.4713	yes	-0.9101
CHRDL1	chrX:109917083-110039286	5.14654	2.56576	yes	1.00422
CHRNA5	chr15:78857861-78913637	7.28385	2.86776	yes	1.34478
CHRNB4	chr15:78916635-78933587	0.875093	0.233459	yes	1.90627
CHST11	chr12:104850691-105155792	10.2449	4.23029	yes	1.27608
CHST13	chr3:126243175-126262134	0.562765	1.94663	yes	-1.79037
CHST6	chr16:75507021-75528926	6.14756	2.17124	yes	1.50149
CHST7	chrX:46433191-46457838	8.18566	3.08016	yes	1.41009
CHST9	chr18:24432007-24765289	6.68262	22.1125	yes	-1.72638
CHSY3	chr5:129240522-129522327	0.421855	1.05259	yes	-1.31912
CIB1	chr15:90773476-90777279	18.6176	45.6797	yes	-1.29489
CIT	chr12:120123594-120315095	14.0299	6.89192	yes	1.02553
CITED1	chrX:71521487-71527037	13.075	5.80151	yes	1.17231
CKAP2L	chr2:113495443-113522254	17.5521	8.78745	yes	0.998127
CKMT1A	chr15:43985083-43991420	0.57885	0.0512671	yes	3.49708
CLCF1	chr11:67085309-67159158	5.48948	9.46514	yes	-0.785954
CLDN18	chr3:137717657-137752494	0.546271	1.39063	yes	-1.34805
CLDN3	chr7:73183326-73184600	42.0972	110.499	yes	-1.39224
CLDN4	chr7:73245192-73247015	49.4275	117.508	yes	-1.24937
CLDN7	chr17:7155371-7166512	53.1688	167.895	yes	-1.65891
CLEC10A	chr17:6977855-6983600	14.1861	3.86154	yes	1.87723
CLEC2L	chr7:139208673-139229731	5.81503	19.907	yes	-1.77542
CLEC3A	chr16:78056442-78065998	1.88392	0.209794	yes	3.16669
CLIC3	chr9:139889059-139891024	3.58069	12.3188	yes	-1.78255
CLIC6	chr21:36041687-36090519	3.21797	7.46259	yes	-1.21353
CLIP4	chr2:29338307-29406679	1.88956	5.76693	yes	-1.60975
CLSPN	chr1:36197712-36235551	18.9768	8.67963	yes	1.12853
CLVS2	chr6:123317581-123385063	10.1679	20.9299	yes	-1.04154
CNIH2	chr11:66045695-66051683	10.5517	3.48654	yes	1.59761
CNR1	chr6:88849584-88875767	3.26229	6.64907	yes	-1.02727
CNTFR	chr9:34551429-34590138	32.1014	11.3985	yes	1.49379
CNTLN	chr9:17135037-17503917	4.51013	2.3669	yes	0.93017
CNTN2	chr1:205012339-205047171	0.716325	0.188346	yes	1.92723
CNTN3	chr3:74311721-74570343	0.897283	2.39911	yes	-1.41886
CNTNAP2	chr7:145813452-148118088	54.4328	19.158	yes	1.50653
COBLL1	chr2:165541257-165697928	10.9412	25.3587	yes	-1.21271
COL13A1	chr10:71561643-71718904	11.8199	3.93162	yes	1.58802
COL14A1	chr8:121137351-121384273	2.39004	0.719576	yes	1.73182
COL15A1	chr9:101706137-101833068	0.122537	0.412405	yes	-1.75084
COL3A1	chr2:189839098-189877472	26.4189	101.675	yes	-1.94432
COL4A1	chr13:110801309-110959496	49.5884	111.198	yes	-1.16506
COL4A6	chrX:107398836-107682704	23.8872	38.3106	yes	-0.681506
COL6A2	chr21:47518032-47552763	18.9339	37.9816	yes	-1.00433
COL6A3	chr2:238232654-238322850	1.0378	2.03072	yes	-0.968463
COL9A1	chr6:70925742-71012786	3.07689	0.83466	yes	1.88221
COPS7A	chr12:6833149-6841041	21.3928	14.4812	yes	0.562944
CORO2B	chr15:68871307-69020144	6.43427	1.82601	yes	1.81708
CPN1	chr10:101802064-101841642	3.46305	13.8144	yes	-1.99606
CRABP1	chr15:78632665-78640572	3245.22	894.091	yes	1.85982
CRABP2	chr1:156669399-156675608	330.074	111.708	yes	1.56306
CRB1	chr1:197237333-197447585	0.481562	0.100045	yes	2.26707
CRB3	chr19:6464259-6481798	10.2972	41.8272	yes	-2.02219
CREB3L3	chr19:4153628-4173048	4.58716	13.881	yes	-1.59744
CRIP3	chr6:43265997-43276530	16.8272	4.7377	yes	1.82854
CROT	chr7:86974950-87029112	11.4695	19.8279	yes	-0.789729
CRYBB3	chr22:25595824-25603324	0.447555	1.63179	yes	-1.86632
CRYL1	chr13:20977805-21100012	2.25974	8.66503	yes	-1.93905
CRYM	chr16:21269838-21329912	4.64774	13.6365	yes	-1.55287
CSMD2	chr1:33979608-34631443	0.869133	0.261393	yes	1.73336
CSPG5	chr3:47603727-47621730	1.55682	0.193153	yes	3.01079
CST1	chr20:23728189-23731574	157.21	400.422	yes	-1.34883
CTCF	chr16:67596309-67673088	68.0062	46.4569	yes	0.549773
CTNNB1	chr3:41240941-41281939	161.096	86.8245	yes	0.891747
CTTNBP2	chr7:117350705-117513561	16.3152	8.21276	yes	0.990278
CUBN	chr10:16865964-17171816	1.40796	3.71484	yes	-1.39969
CUZD1	chr10:124591670-124658230	2.39151	0.503048	yes	2.24915
CX3CL1	chr16:57406413-57418956	3.95936	1.74437	yes	1.18256
CXCL12	chr10:44865604-44880545	13.7647	6.19935	yes	1.15078
CXCL14	chr5:134906370-134914969	23.2572	8.07366	yes	1.52638
CXCL16	chr17:4634722-4643223	1.67302	3.79409	yes	-1.1813
CXorf27	chrX:37850069-37850570	1.9917	7.12213	yes	-1.83831
CYB5A	chr18:71920526-71959251	77.5924	160.142	yes	-1.04536
CYMP	chr1:111023387-111033891	0.324943	1.2889	yes	-1.98788
CYP1A1	chr15:75011882-75017877	1.17513	2.66457	yes	-1.18108
CYP26A1	chr10:94833231-94837641	117.319	49.1169	yes	1.25615
CYP27A1	chr2:219646471-219680016	1.23848	3.45417	yes	-1.47977
CYP46A1	chr14:100150754-100193638	3.37833	1.46431	yes	1.20609
CYP4X1	chr1:47489239-47516423	4.89499	13.4041	yes	-1.4533
CYP4Z1	chr1:47533159-47583992	0.0844885	0.497614	yes	-2.5582
CYS1	chr2:10196925-10220538	0.19035	0.592586	yes	-1.63837
CYTL1	chr4:5016313-5021197	1.09166	0.255142	yes	2.09715
DACH1	chr13:72012097-72441330	17.0776	7.38079	yes	1.21026
DACT1	chr14:59104756-59115038	31.7155	14.7389	yes	1.10556
DACT2	chr6:168707583-168720402	0.786562	1.91188	yes	-1.28136
DARS2	chr1:173793796-173827682	28.2695	14.2227	yes	0.991051
DBC1	chr9:121928907-122131739	1.47113	0.51126	yes	1.5248
DCDC2	chr6:24171982-24383520	0.0758452	0.436878	yes	-2.5261
DCLK1	chr13:35516423-36705514	10.8598	2.91615	yes	1.89686
DCN	chr12:91539034-91576806	5.38867	10.5226	yes	-0.96549
DCX	chrX:110537006-110655460	0.890028	0.227069	yes	1.97072
DDC	chr7:50526133-50633154	2.92402	7.88253	yes	-1.43071
DDIT3	chr12:57881735-57914300	71.1688	158.922	yes	-1.159
DEK	chr6:18224399-18264799	288.774	169.198	yes	0.771228
DEPDC1	chr1:68939834-68962799	19.7478	9.93486	yes	0.99112
DEPDC1B	chr5:59892738-59995993	39.9065	24.7547	yes	0.688921
DEPTOR	chr8:120885899-121063157	1.51905	3.71815	yes	-1.29142
DERL3	chr22:24129149-24181199	7.74656	2.8322	yes	1.45163
DGKH	chr13:42614171-42803891	0.662384	0.223855	yes	1.5651
DHDH	chr19:49436938-49448226	1.26463	4.20991	yes	-1.73507
DHFR	chr5:79922044-80172634	2.30365	0.647559	yes	1.83084
DHFRL1	chr3:93776765-93845630	2.32943	0.912638	yes	1.35186
DHRS2	chr14:24105572-24114848	7.37037	2.77162	yes	1.41101
DHX33	chr17:5344231-5372380	19.1988	12.1976	yes	0.654419
DHX58	chr17:40253421-40264751	0.5556	0.100173	yes	2.47155
DIABLO	chr12:122692208-122712068	47.2423	63.3564	yes	-0.423411
DIO1	chr1:54359860-54376759	4.42679	11.762	yes	-1.4098
DIO2	chr14:80663867-80921810	24.1495	66.9117	yes	-1.47027
DIO3	chr14:102027687-102029789	73.5918	227.13	yes	-1.6259
DLEC1	chr3:38080695-38178733	5.33817	1.2958	yes	2.0425
DLG1	chr3:196769430-197030621	29.636	39.6789	yes	-0.421021
DLGAP5	chr14:55614833-55658396	47.4774	22.6226	yes	1.06948
DLX5	chr7:96649701-96654143	9.06239	3.1826	yes	1.50969
DLX6	chr7:96597826-96643377	1.86584	0.772874	yes	1.27152
DMBX1	chr1:46972667-46979886	3.3053	0.740762	yes	2.1577
DMTF1	chr7:86781676-86849031	38.4871	27.7316	yes	0.472844
DMXL2	chr15:51739920-51914967	10.0909	4.87702	yes	1.04898
DNAH9	chr17:11501747-11873065	0.936995	0.404855	yes	1.21064
DNAJC15	chr13:43597361-43683306	26.112	75.4477	yes	-1.53076
DNAJC22	chr12:49741040-49745685	0.738984	2.11403	yes	-1.51638
DNER	chr2:230222344-230579286	8.87249	2.92573	yes	1.60054
DNM1P35	chr15:76025202-76032502	0.518187	0.220829	yes	1.23054
DNMT3B	chr20:31350190-31397162	66.8504	35.2429	yes	0.923604
DOCK8	chr9:213107-465259	0.441171	0.978597	yes	-1.14938
DOK4	chr16:57496550-57520385	24.6687	46.2104	yes	-0.905536
DOK5	chr20:53092265-53267710	6.00776	2.35398	yes	1.35173
DOK6	chr18:67068283-67516322	0.757984	2.04268	yes	-1.43022
DPEP1	chr16:89679715-89704839	4.7545	10.7134	yes	-1.17205
DPP4	chr2:162848754-162931052	2.97544	10.2535	yes	-1.78494
DPP7	chr9:140004991-140009195	9.61712	25.0186	yes	-1.37932
DPYSL2	chr8:26371708-26515693	71.8766	30.7227	yes	1.22622
DPYSL5	chr2:27070968-27173219	32.0292	8.96425	yes	1.83713
DSC3	chr18:28570051-28622781	0.603173	1.57604	yes	-1.38566
DSCC1	chr8:120846180-120868170	15.0121	7.0671	yes	1.08694
DSCR6	chr21:38378862-38391958	5.83032	13.4059	yes	-1.20122
DTL	chr1:212113740-212278187	14.8309	6.36016	yes	1.22147
DTNA	chr18:32073253-32471808	8.39233	13.4573	yes	-0.681246
DUOX2	chr15:45384851-45406359	1.83529	5.00553	yes	-1.44751
DUOXA1	chr15:45406522-45422057	0.188143	0.822375	yes	-2.12797
DUOXA2	chr15:45406522-45422057	2.54913	5.82945	yes	-1.19335
DUSP5	chr10:112257624-112271302	46.3634	87.8496	yes	-0.922049
DUSP7	chr3:52082936-52090461	2.306	0.837229	yes	1.4617
DUSP9	chrX:152907896-152916781	5.76759	19.263	yes	-1.73979
DYNLT3	chrX:37698088-37706889	27.032	80.4972	yes	-1.57427
DYRK3	chr1:206808880-206822542	7.0557	2.52664	yes	1.48157
DYSF	chr2:71680752-71913893	1.65691	4.54373	yes	-1.45538
E2F2	chr1:23832919-23857712	6.70416	3.05409	yes	1.13431
E2F7	chr12:77415025-77459360	5.20258	2.323	yes	1.16324
EBF1	chr5:158122922-158526788	1.44188	0.372677	yes	1.95195
EBF4	chr20:2673523-2740754	1.69728	4.37348	yes	-1.36556
EBI3	chr19:4229539-4237524	0.929682	0.0869138	yes	3.41908
ECEL1	chr2:233344536-233352532	0.667021	0.16685	yes	1.99918
ECEL1P2	chr2:233250459-233251754	1.01435	0.296857	yes	1.77272
ECHDC2	chr1:53361581-53387446	7.00438	20.609	yes	-1.55695
ECT2	chr3:172472297-172539263	41.8289	21.7157	yes	0.945762
EDNRB	chr13:78469615-78549664	11.8094	6.56543	yes	0.846974
EEF1A2	chr20:62119365-62130505	7.55142	18.1745	yes	-1.2671
EFEMP1	chr2:56093096-56151298	3.46002	8.33778	yes	-1.26888
EFEMP2	chr11:65627871-65640405	9.87557	20.2104	yes	-1.03316
EFHD1	chr2:233470766-233547491	10.4112	22.2458	yes	-1.0954
EFNA5	chr5:106712589-107006596	14.1074	6.00934	yes	1.23117
EGF	chr4:110834039-110934118	1.49081	0.658211	yes	1.17947
EGFL6	chrX:13587693-13651694	2.51881	5.56055	yes	-1.14249
EGR2	chr10:64571755-64578927	9.95752	3.4491	yes	1.52957
EHHADH	chr3:184880688-184971886	5.87478	9.78668	yes	-0.736285
EIF1AD	chr11:65764015-65771617	11.5532	8.37412	yes	0.464283
ELF1	chr13:41506054-41593508	11.4301	20.155	yes	-0.8183
ELFN2	chr22:37763999-37823505	0.520945	0.182222	yes	1.51543
ELOVL5	chr6:53132195-53213977	38.2971	23.8603	yes	0.682623
ELOVL6	chr4:110970228-111119820	45.6424	25.4972	yes	0.840036
ELOVL7	chr5:60047615-60140101	4.70783	11.5615	yes	-1.29619
ELTD1	chr1:79355448-79472495	0.294088	1.29613	yes	-2.13989
EMBP1	chr1:121260909-121313686	0.581669	0.219735	yes	1.40443
EMCN	chr4:101316497-101439250	0.0504043	0.456183	yes	-3.17799
EMID1	chr22:29601952-29655586	4.77838	11.5616	yes	-1.27475
EML1	chr14:100259744-100408395	18.3042	9.2349	yes	0.987006
EML2	chr19:46112657-46148775	7.24301	14.9189	yes	-1.04248
EML4	chr2:42396489-42559688	36.8176	25.5742	yes	0.525706
EMP1	chr12:13349601-13369708	1.32555	5.68493	yes	-2.10055
EMX2	chr10:119243803-119309057	0.930393	0.33741	yes	1.46334
ENG	chr9:130577290-130617047	1.57431	2.63519	yes	-0.743187
ENHO	chr9:34521039-34523037	25.4907	11.5594	yes	1.1409
EPB41	chr1:29213602-29450421	44.8655	19.9782	yes	1.16718
EPCAM	chr2:47596286-47614167	129.911	295.697	yes	-1.1866
EPDR1	chr7:37960162-37991542	16.4748	9.21784	yes	0.83776
EPHA6	chr3:96533424-97467786	0.371781	0.90368	yes	-1.28136
EPHA7	chr6:93949739-94129300	16.8549	5.72381	yes	1.55812
EPHB1	chr3:134514098-134979307	9.23563	3.54361	yes	1.38199
EPO	chr7:100318422-100321323	2.17869	5.03212	yes	-1.20771
EPS8L2	chr11:706119-727727	41.3464	91.3435	yes	-1.14354
EPSTI1	chr13:43462121-43566377	23.5805	62.9002	yes	-1.41547
ERBB4	chr2:212240441-213403352	0.637986	1.8271	yes	-1.51796
ERCC6L	chrX:71401525-71483814	15.5676	6.81648	yes	1.19145
ERRFI1	chr1:8071778-8086393	36.6092	76.5797	yes	-1.06476
ESAM	chr11:124623018-124632223	1.06595	4.55709	yes	-2.09597
ESCO2	chr8:27632057-27662424	12.8765	6.32948	yes	1.02458
ESM1	chr5:54273694-54281414	0.469888	3.34892	yes	-2.83331
ESRG	chr3:54156692-55108584	49.5426	12.8429	yes	1.9477
ESRP1	chr8:95653363-95719694	29.6066	61.3408	yes	-1.05093
ESRRG	chr1:216676587-217311097	6.34575	14.4471	yes	-1.18692
ETV1	chr7:13930855-14031050	5.26634	1.82845	yes	1.52618
ETV3L	chr1:157061834-157069600	1.62269	0.136531	yes	3.57109
ETV6	chr12:11802787-12048325	2.8294	1.25296	yes	1.17516
EXO1	chr1:242011492-242053241	12.5817	5.29921	yes	1.24748
EXPH5	chr11:108376157-108464374	17.3478	39.3471	yes	-1.1815
EYA4	chr6:133562494-133853258	4.92709	1.25341	yes	1.97488
EZH2	chr7:148504463-148581441	46.0115	19.8121	yes	1.21561
F10	chr13:113777112-113803843	9.62919	28.5539	yes	-1.5682
F13A1	chr6:6144310-6320924	1.38519	0.230898	yes	2.58476
F2	chr11:46740742-46761056	4.19458	12.3971	yes	-1.5634
F2RL2	chr5:75699148-76003957	2.61098	8.04675	yes	-1.62381
F3	chr1:94994731-95007413	3.99011	9.35644	yes	-1.22953
F7	chr13:113760104-113774995	3.48617	9.78681	yes	-1.4892
FA2H	chr16:74746855-74808729	2.6071	6.50823	yes	-1.31982
FADS6	chr17:72873472-72889705	0.726361	1.83346	yes	-1.33581
FAM101A,ZNF664-FAM101A	chr12:124457761-124800570	7.40142	17.8839	yes	-1.27279
FAM107B	chr10:14560558-14816896	28.0018	54.0754	yes	-0.949453
FAM111B	chr11:58874657-58894888	12.1179	7.42016	yes	0.707618
FAM114A1	chr4:38869353-38947365	4.314	9.65191	yes	-1.16179
FAM122C	chrX:133903595-133988641	28.8679	65.0435	yes	-1.17194
FAM123A	chr13:25742671-25745857	1.53051	0.506163	yes	1.59634
FAM124A	chr13:51796469-51858377	9.71409	4.16113	yes	1.2231
FAM124B	chr2:225243414-225266711	0.112773	0.711647	yes	-2.65774
FAM131B	chr7:143050492-143059840	7.82954	2.5321	yes	1.62859
FAM134B	chr5:16473146-16617118	2.50333	5.01374	yes	-1.00204
FAM13B	chr5:137225124-137368802	12.3965	7.29672	yes	0.764613
FAM150A	chr8:53446596-53478021	2.98888	7.25104	yes	-1.27858
FAM151A	chr1:55013806-55100417	2.43616	5.97741	yes	-1.29491
FAM161A	chr2:62051982-62081278	13.4591	8.00706	yes	0.749237
FAM163A	chr1:179712297-179785333	0.230011	0.818776	yes	-1.83177
FAM171A2	chr17:42431100-42441235	1.7142	0.729445	yes	1.23266
FAM177A1	chr14:35514112-35552589	19.3853	40.186	yes	-1.05173
FAM178B	chr2:97541618-97652301	5.02753	1.43234	yes	1.81148
FAM179A	chr2:29204163-29275096	0.314653	1.21542	yes	-1.94962
FAM184A	chr6:119280995-119470358	14.5076	31.6997	yes	-1.12766
FAM198B	chr4:159045731-159094202	3.88714	11.5521	yes	-1.57137
FAM19A4	chr3:68780916-68981711	9.16072	25.9853	yes	-1.50416
FAM201A	chr9:38621084-38623277	2.4895	0.954517	yes	1.38301
FAM20A	chr17:66531256-66597095	5.2221	12.0477	yes	-1.20606
FAM20C	chr7:192968-300711	9.79216	24.8594	yes	-1.34409
FAM3B	chr21:42688660-42729654	1.8534	5.58584	yes	-1.5916
FAM40B	chr7:129074273-129128239	4.46407	2.38161	yes	0.906422
FAM46A	chr6:82455446-82462428	2.69437	5.73072	yes	-1.08877
FAM55C	chr3:101498028-101579869	3.05445	1.91789	yes	0.671393
FAM64A	chr17:6347734-6354385	37.993	13.7046	yes	1.47107
FAM65B	chr6:24804512-24911195	22.2709	37.5753	yes	-0.754625
FAM71F1	chr7:128355442-128371797	1.04614	0.320076	yes	1.70859
FAM83D	chr20:37554954-37581703	18.1471	8.73018	yes	1.05566
FAM84A	chr2:14772809-14780168	2.77309	6.68603	yes	-1.26966
FAM92B	chr16:85131964-85146114	0.849904	0.07151	yes	3.57108
FANCG	chr9:35073834-35080013	7.10206	3.07079	yes	1.20963
FANCI	chr15:89787193-89878026	11.9081	7.108	yes	0.744428
FAT1	chr4:187508936-187644987	35.2005	14.1468	yes	1.31512
FAT2	chr5:150883652-150948505	1.38515	0.367004	yes	1.91617
FAT4	chr4:126237566-126414087	6.77998	1.95622	yes	1.79321
FBLN5	chr14:92335754-92414046	0.8476	2.10631	yes	-1.31326
FBXO43	chr8:101145587-101158099	0.555813	0.182798	yes	1.60435
FCN3	chr1:27695600-27701315	0.437218	2.91325	yes	-2.7362
FES	chr15:91427664-91439006	2.57886	4.64744	yes	-0.849703
FEZ1	chr11:125315640-125366206	5.51734	2.54894	yes	1.11408
FEZF1	chr7:121941447-121950131	19.194	5.01234	yes	1.9371
FGA	chr4:155504279-155511897	39.2355	103.586	yes	-1.4006
FGD3	chr9:95709600-95798518	0.866151	0.345608	yes	1.32548
FGF1	chr5:141971742-142077635	1.16274	0.669462	yes	0.796454
FGF13	chrX:137713733-138287185	37.9507	60.4025	yes	-0.670482
FGF19	chr11:69513005-69519106	6.84342	2.69123	yes	1.34645
FGF2	chr4:123747862-123844123	7.67856	3.2527	yes	1.2392
FGF3	chr11:69624735-69634192	6.32599	2.10499	yes	1.58748
FGF9	chr13:22245214-22278640	0.552424	0.185921	yes	1.57109
FGFBP3	chr10:93666344-93669258	69.5349	20.1279	yes	1.78854
FGFR4	chr5:176513920-176525126	10.9731	27.5026	yes	-1.3256
FGFRL1	chr4:1005609-1020686	21.2037	41.8374	yes	-0.980477
FGG	chr4:155525285-155533902	8.02731	23.1585	yes	-1.52855
FHDC1	chr4:153864134-153900848	7.9528	2.87506	yes	1.46787
FHL1	chrX:135228860-135293518	25.8853	11.5496	yes	1.16429
FHL2	chr2:105977282-106055230	18.9401	10.9199	yes	0.794484
FHOD3	chr18:33877701-34360018	12.0424	3.49626	yes	1.78424
FIBCD1	chr9:133777824-133814455	4.33272	1.7954	yes	1.27097
FIGN	chr2:164464117-164592513	28.6818	11.5324	yes	1.31444
FILIP1	chr6:76017799-76203496	8.83823	3.80466	yes	1.21599
FILIP1L	chr3:99273152-99897476	6.11888	12.8441	yes	-1.06977
FKBP5	chr6:35541361-35704724	19.896	6.70099	yes	1.57003
FKTN	chr9:108320410-108403399	7.93641	4.64061	yes	0.774172
FLI1	chr11:128561566-128683162	0.50661	2.62139	yes	-2.37138
FLJ11235	chr5:111755279-111756677	0.322133	1.3552	yes	-2.07278
FLJ16779	chr20:61872135-61892967	0.481749	0.151326	yes	1.67062
FLJ22184	chr19:7933604-7939326	24.2471	9.22159	yes	1.39472
FLJ22447	chr14:62037257-62121431	6.44486	21.4472	yes	-1.73457
FLJ31485	chr12:130636137-130646223	1.19762	0.393798	yes	1.60464
FLJ32224	chr1:43391045-43449029	2.6285	0.925627	yes	1.50574
FLJ45983	chr10:8092412-8095447	3.4502	9.41494	yes	-1.44827
FLRT3	chr20:13976145-16033841	80.8078	208.269	yes	-1.36588
FLT1	chr13:28874482-29069265	10.4604	5.6965	yes	0.87679
FMN1	chr15:33057746-33360085	1.09586	0.393273	yes	1.47846
FMO5	chr1:146655883-146697230	0.810512	1.89146	yes	-1.22259
FNDC5	chr1:33327868-33338082	26.3828	7.07338	yes	1.89913
FOXA1	chr14:38059190-38064489	7.72222	26.6268	yes	-1.78579
FOXB1	chr15:60296420-60298142	9.99481	1.96544	yes	2.34633
FOXC2	chr16:86600856-86602537	3.05505	0.957095	yes	1.67446
FOXD3	chr1:63788729-63790797	27.3893	7.6384	yes	1.84227
FOXJ1	chr17:74132414-74236390	2.14496	4.85212	yes	-1.17766
FOXM1	chr12:2945981-2986321	57.5985	30.7771	yes	0.904174
FOXP2	chr7:113726364-114333827	0.302543	0.795122	yes	-1.39404
FOXRED2	chr22:36883232-36903148	18.4347	10.6105	yes	0.796931
FRK	chr6:116262692-116381921	0.54288	1.27896	yes	-1.23627
FRZB	chr2:183698004-183731498	116.247	267.669	yes	-1.20326
FST	chr5:52776263-52782304	240.169	108.431	yes	1.14727
FTCD	chr21:47556175-47575481	3.45847	9.83698	yes	-1.50808
FURIN	chr15:91411884-91426687	22.4718	51.371	yes	-1.19284
FUT9	chr6:96463844-96663488	1.23539	0.363487	yes	1.76499
FXYD4	chr10:43867091-43871783	2.10576	5.01512	yes	-1.25194
FXYD7	chr19:35634153-35645205	10.5057	3.29468	yes	1.67296
FYN	chr6:111982478-112194655	82.8732	44.4691	yes	0.898102
FZD1	chr7:90893782-90898132	11.1373	5.32563	yes	1.06438
FZD10	chr12:130647003-130650285	5.26884	1.29463	yes	2.02495
FZD2	chr17:42634811-42638630	27.1954	10.9735	yes	1.30934
FZD3	chr8:28351721-28431785	20.7362	9.40288	yes	1.14098
FZD4	chr11:86656716-86666440	26.148	54.194	yes	-1.05143
G3BP1	chr5:151151475-151184915	105.681	62.8411	yes	0.749936
G6PC3	chr17:42148097-42153712	32.1578	16.8475	yes	0.932634
GABARAPL1	chr12:10365488-10375724	33.7766	66.0365	yes	-0.96724
GABRA3	chrX:151335633-151619831	1.92883	0.686609	yes	1.49017
GABRA5	chr15:27111865-27194357	1.32942	0.344512	yes	1.94817
GABRB3	chr15:26788693-27018935	13.0924	4.02101	yes	1.7031
GADD45A	chr1:68150859-68154021	141.504	207.351	yes	-0.551232
GADD45G	chr9:92219926-92221469	26.104	53.0709	yes	-1.02365
GADL1	chr3:30767691-30936153	0.526592	1.49244	yes	-1.50292
GAL3ST3	chr11:65808235-65816651	6.0334	2.60926	yes	1.20933
GALNT3	chr2:166604312-166650803	1.10892	2.52314	yes	-1.18606
GALP	chr19:56687388-56697144	19.7019	5.52565	yes	1.83412
GAS2L1	chr22:29702996-29708774	4.55281	8.74011	yes	-0.940894
GAS6	chr13:114523521-114567046	13.2658	28.4563	yes	-1.10104
GATA3	chr10:8096666-8117164	27.5436	56.6715	yes	-1.04091
GATA4	chr8:11561716-11617509	29.754	80.4551	yes	-1.4351
GATA5	chr20:61038552-61051026	9.57251	23.8593	yes	-1.31758
GATA6	chr18:19749415-19782227	36.6354	103.091	yes	-1.49261
GATM	chr15:45653321-45672321	7.17647	18.0977	yes	-1.33446
GBX2	chr2:237074306-237076652	27.6013	6.29788	yes	2.1318
GCFC1-AS1	chr21:34100424-34144169	1.01627	0.345661	yes	1.55585
GCGR	chr17:79762009-79771889	7.11183	22.4065	yes	-1.65562
GCH1	chr14:55308723-55369542	4.50897	8.10432	yes	-0.845893
GCHFR	chr15:41056284-41059911	21.5845	45.4827	yes	-1.07532
GCKR	chr2:27719705-27746550	0.217391	1.01617	yes	-2.22478
GCNT3	chr15:59903981-59912210	0.308693	1.0589	yes	-1.77832
GDAP1	chr8:75262617-75279335	9.53612	5.28062	yes	0.852695
GDF10	chr10:48425787-48439138	4.4488	1.18726	yes	1.90578
GDF15	chr19:18496967-18499986	33.6033	78.596	yes	-1.22585
GEMIN5	chr5:154266975-154317776	9.72093	4.84715	yes	1.00396
GFPT2	chr5:179727699-179780315	3.66532	1.59219	yes	1.20293
GHR	chr5:42423876-42721980	9.41344	21.0789	yes	-1.16301
GHRL	chr3:10327433-10335133	0.214068	1.67911	yes	-2.97156
GINS2	chr16:85711279-85722588	172.234	77.1915	yes	1.15786
GIPC2	chr1:78511588-78603112	0.237592	0.707364	yes	-1.57397
GJA4	chr1:35258598-35261348	9.6507	27.9783	yes	-1.5356
GJA9-MYCBP	chr1:39328161-39347298	2.84006	17.801	yes	-2.64796
GJB1	chrX:70430034-70948962	9.95769	31.3416	yes	-1.6542
GJC1	chr17:42875815-42908179	20.1728	11.3759	yes	0.826431
GLCCI1	chr7:8008422-8128709	13.3267	25.1537	yes	-0.916451
GLI1	chr12:57853917-57873633	2.06376	0.6366	yes	1.69682
GLI2	chr2:121554866-121750229	6.0381	1.57309	yes	1.94049
GLI3	chr7:42000547-42276618	24.982	7.92434	yes	1.65653
GLYAT	chr11:58476229-58499447	1.76509	5.7439	yes	-1.70229
GLYCTK	chr3:52321835-52329272	4.70479	9.44583	yes	-1.00555
GMPR	chr6:16238810-16295780	0.659635	2.03503	yes	-1.62531
GNAO1	chr16:56225250-56391356	5.41835	1.601	yes	1.75888
GNE	chr9:36214438-36277053	5.38207	3.04605	yes	0.821222
GNG3	chr11:62457733-62494857	18.8936	5.99889	yes	1.65513
GNG8	chr19:47137332-47137939	24.6422	2.96195	yes	3.05651
GNRHR2	chr1:145507556-145516076	1.15438	0.485886	yes	1.24843
GPATCH4	chr1:156564099-156571279	47.7984	27.0701	yes	0.820262
GPC3	chrX:132669775-133119673	100.958	212.212	yes	-1.07175
GPM6B	chrX:13789061-13956831	63.381	24.5719	yes	1.36704
GPR126	chr6:142623055-142767403	2.83224	8.43448	yes	-1.57436
GPR133	chr12:131438451-131626008	0.756332	2.19625	yes	-1.53795
GPR153	chr1:6307405-6321035	5.44899	2.23012	yes	1.28887
GPR160	chr3:169755734-169803183	4.71767	10.3026	yes	-1.12686
GPR19	chr12:12813994-12849121	11.1323	3.48952	yes	1.67365
GPR4	chr19:46093022-46105466	0.0336628	0.453176	yes	-3.75084
GPR55	chr2:231772042-231789941	0.672914	1.69855	yes	-1.33581
GPR63	chr6:97245887-97285353	5.28932	2.32193	yes	1.18776
GPRC5C	chr17:72427666-72443568	5.55077	11.1826	yes	-1.0105
GPX2	chr14:65381078-65569227	99.4306	263.483	yes	-1.40595
GRB7	chr17:37894161-37903538	7.38005	17.4624	yes	-1.24255
GREB1	chr2:11674241-11782912	10.741	5.54456	yes	0.953983
GREB1L	chr18:18822202-19102791	27.3636	8.43963	yes	1.69701
GREM1	chr15:33010204-33026870	49.2407	14.9996	yes	1.71493
GREM2	chr1:240652872-240775462	1.81417	4.91285	yes	-1.43725
GRHL3	chr1:24645811-24741587	14.7678	6.45435	yes	1.19411
GRIA3	chrX:122318095-122624766	1.17111	2.1321	yes	-0.864399
GRID1	chr10:87337487-88126250	0.609299	0.192246	yes	1.6642
GRID2	chr4:93225549-94693649	0.916996	0.353082	yes	1.37691
GRM2	chr3:51741080-51752625	0.963051	0.367182	yes	1.39112
GRM3	chr7:86273229-86494192	1.55571	0.624731	yes	1.31627
GRM4	chr6:33989627-34101443	5.33443	1.33555	yes	1.9979
GSG1	chr12:13236470-13256630	0.810967	0.239449	yes	1.75992
GSN	chr9:124030379-124095120	34.0965	79.2473	yes	-1.21674
GSTA1	chr6:52656177-52668664	7.20813	19.2309	yes	-1.41573
GSTA2	chr6:52614884-52628361	15.8916	48.9048	yes	-1.62171
GSTCD	chr4:106629940-106768882	10.2193	5.6151	yes	0.863913
GSTM1	chr1:110230417-110236367	0.932837	0.247856	yes	1.91212
GSTO1	chr10:106013951-106027222	95.6519	174.902	yes	-0.870681
GTF2I	chr7:74072029-74175022	29.4961	12.1648	yes	1.27781
GUCA2B	chr1:42619091-42621495	0	1.25611	yes	#NUM!
GUCY2D	chr17:7905987-7923658	0.209816	1.01215	yes	-2.27023
H2AFX	chr11:118964584-118966177	167.477	82.878	yes	1.0149
H2AFY	chr5:134670070-134735577	64.8194	93.8006	yes	-0.533171
HAAO	chr2:42994228-43019751	2.04955	5.09843	yes	-1.31475
HABP2	chr10:115310589-115423805	12.5579	33.1284	yes	-1.39947
HAND2	chr4:174447651-174451378	0.84118	2.79379	yes	-1.73174
HAPLN4	chr19:19366451-19373596	7.40996	3.35999	yes	1.14101
HAS3	chr16:69139466-69166493	6.54981	2.23399	yes	1.55183
HAUS4	chr14:23415436-23426351	8.73743	4.22174	yes	1.04937
HAVCR1	chr5:156456530-156485970	4.84867	9.59842	yes	-0.985208
HBE1	chr11:5289579-5291373	25.1775	9.45956	yes	1.41229
HCN1	chr5:45259351-45696220	0.555024	1.40876	yes	-1.3438
HDAC9	chr7:18126571-19036992	2.0138	1.13212	yes	0.830894
HELLS	chr10:96305573-96361856	40.7417	21.6386	yes	0.912899
HES2	chr1:6475293-6479979	0.377143	0.882557	yes	-1.22658
HES4	chr1:934341-935552	34.9224	107.223	yes	-1.61839
HGF	chr7:81331443-81399452	0.721184	0.165578	yes	2.12286
HHEX	chr10:94449680-94455408	2.83913	7.68573	yes	-1.43673
HHIPL2	chr1:222695601-222721444	7.07152	2.53296	yes	1.4812
HIST1H1B	chr6:27834569-27835359	106.743	33.4881	yes	1.67242
HIST1H1C	chr6:26055967-26056699	199.56	82.2895	yes	1.27804
HIST1H1D	chr6:26234439-26235216	238.561	78.7788	yes	1.59848
HIST1H1E	chr6:26156558-26157343	89.7309	30.2696	yes	1.56774
HIST1H2AD	chr6:26197011-26199471	321.658	114.069	yes	1.49562
HIST1H2AE	chr6:26217147-26217711	467.597	220.367	yes	1.08536
HIST1H2AG	chr6:27100816-27101314	239.178	89.8954	yes	1.41177
HIST1H2AH	chr6:27114907-27115346	894.621	415.984	yes	1.10475
HIST1H2AJ	chr6:27782079-27782518	5.07947	0.712301	yes	2.83412
HIST1H2AL	chr6:27833106-27833576	661.029	186.438	yes	1.82602
HIST1H2AM	chr6:27860476-27860963	283.35	128.305	yes	1.14301
HIST1H2BC	chr6:26123694-26124132	700.902	226.448	yes	1.63003
HIST1H2BD	chr6:26158348-26171576	537.395	260.869	yes	1.04266
HIST1H2BE	chr6:26184023-26184458	384.612	90.6466	yes	2.08508
HIST1H2BF	chr6:26199786-26200216	699.036	188.449	yes	1.89119
HIST1H2BG	chr6:26216427-26216872	124.105	52.3839	yes	1.24437
HIST1H2BH	chr6:26251878-26252303	530.972	171.639	yes	1.62926
HIST1H2BI	chr6:26273203-26273640	213.753	74.7427	yes	1.51594
HIST1H2BJ	chr6:27100094-27100575	189.453	62.8909	yes	1.59092
HIST1H2BK	chr6:27106071-27114637	88.2357	40.4248	yes	1.12612
HIST1H2BL	chr6:27775256-27775709	520.676	125.073	yes	2.05762
HIST1H2BM	chr6:27782821-27783267	304.001	82.0372	yes	1.88973
HIST1H2BO	chr6:27861202-27861669	166.603	62.2483	yes	1.42031
HIST1H3A	chr6:26020717-26021186	20.5455	6.91469	yes	1.57109
HIST1H3B	chr6:26031816-26032288	15.1378	3.57252	yes	2.08314
HIST1H3D	chr6:26197011-26199471	43.3791	12.8789	yes	1.75199
HIST1H3E	chr6:26225382-26225844	14.4031	6.14011	yes	1.23004
HIST1H3F	chr6:26250369-26250835	50.2733	20.8317	yes	1.27101
HIST1H3G	chr6:26271145-26271612	19.2016	3.80142	yes	2.33662
HIST1H3H	chr6:27777841-27778314	330.277	121.307	yes	1.44501
HIST1H3I	chr6:27839622-27840099	18.2913	7.00937	yes	1.3838
HIST1H3J	chr6:27858092-27858570	35.001	12.7513	yes	1.45675
HIST1H4A	chr6:26021906-26022278	45.0817	19.2185	yes	1.23005
HIST1H4E	chr6:26204872-26205249	109.892	45.863	yes	1.26068
HIST1H4H	chr6:26285353-26285727	148.726	65.6905	yes	1.1789
HIST2H2AB	chr1:149859018-149859466	10.7863	3.42472	yes	1.65514
HIST2H2BE	chr1:149856009-149858232	342.336	144.079	yes	1.24855
HIST2H2BF	chr1:149754244-149783928	67.6442	22.1732	yes	1.60915
HIST3H2BB	chr1:228645807-228646259	96.8483	34.1774	yes	1.50268
HJURP	chr2:234745485-234763212	34.4006	14.3731	yes	1.25906
HKDC1	chr10:70980058-71027315	0.397942	0.946743	yes	-1.25041
HLA-DRB5	chr6:32485153-32498006	14.5416	38.8498	yes	-1.41772
HMGA2	chr12:66151800-66360071	141.944	59.6388	yes	1.251
HMGB2	chr4:174252526-174255595	164.908	81.1837	yes	1.0224
HMGCS2	chr1:120290618-120311555	4.17157	11.3018	yes	-1.43789
HMMR	chr5:162887516-162918953	31.3417	14.4325	yes	1.11876
HMOX1	chr22:35777059-35790207	33.1595	65.0709	yes	-0.97259
HNF1A-AS1	chr12:121407640-121410095	0.787252	2.07667	yes	-1.39937
HNF1B	chr17:36046433-36105096	27.9787	74.849	yes	-1.41965
HNF4A	chr20:42984440-43060030	11.7255	38.747	yes	-1.72444
HNF4G	chr8:76452202-76479061	0.0983446	0.486133	yes	-2.30543
HOPX	chr4:57514153-57547872	0.518453	3.1451	yes	-2.60082
HOTAIRM1	chr7:27135712-27139877	73.514	20.1464	yes	1.8675
HOXA1	chr7:27132613-27135625	42.9753	12.0911	yes	1.82956
HOXA2	chr7:27139972-27142394	6.06656	1.8468	yes	1.71585
HOXA3	chr7:27145808-27166639	0.705513	0.185682	yes	1.92584
HOXB1	chr17:46606806-46608272	22.4046	4.81303	yes	2.21878
HOXB3	chr17:46626231-46651810	4.67878	2.1687	yes	1.1093
HOXB4	chr17:46652868-46655743	0.235911	0.860137	yes	-1.86632
HOXB5	chr17:46667822-46683774	0.808146	2.34659	yes	-1.53788
HOXB6	chr17:46667822-46683774	0.545134	1.42683	yes	-1.38813
HOXD1	chr2:177037923-177055635	1.29963	0.364497	yes	1.83412
HPGD	chr4:175411327-175444044	5.28189	11.4419	yes	-1.1152
HPN	chr19:35531409-35597208	3.05327	7.42397	yes	-1.28184
HPX	chr11:6452267-6462254	3.85754	9.73707	yes	-1.33581
HSP90AB2P	chr4:13335036-13339925	3.23344	1.4504	yes	1.15662
HSPB7	chr1:16340522-16345285	0.338304	1.1236	yes	-1.73174
HSPB8	chr12:119616594-119632551	6.58669	15.0777	yes	-1.19479
HSPG2	chr1:22138757-22263750	20.6873	47.6397	yes	-1.20342
HTR3A	chr11:113845796-113861034	4.86616	0.851853	yes	2.51411
IFI6	chr1:27992571-27998724	71.5725	31.9155	yes	1.16515
IFIT1	chr10:91152321-91163744	6.0251	2.51035	yes	1.2631
IFT172	chr2:27665232-27712571	1.67442	0.697084	yes	1.26426
IFT20	chr17:26646120-26662495	23.8952	54.5536	yes	-1.19095
IFT80	chr3:159974773-160117320	14.0256	9.88407	yes	0.504885
IGF1	chr12:102789644-102874378	0.470802	2.26378	yes	-2.26554
IGFBP2	chr2:217498126-217529158	149.346	79.6009	yes	0.907802
IGFBP6	chr12:53491435-53496128	131.278	454.036	yes	-1.79018
IGLL3P	chr22:25714223-25716193	0.206747	1.73955	yes	-3.07278
IGSF10	chr3:150804675-151176497	1.24639	2.46181	yes	-0.981964
IGSF22	chr11:18720350-18747777	0.072096	0.414658	yes	-2.52393
IGSF5	chr21:41117333-41174023	1.1328	0.303266	yes	1.90124
IGSF9	chr1:159896828-159915386	4.27428	1.87777	yes	1.18666
IGSF9B	chr11:133785184-133826880	1.06867	0.333652	yes	1.6794
IHH	chr2:219919141-219925238	10.5215	31.4379	yes	-1.57916
IL13RA1	chrX:117861558-117928496	13.0655	26.8534	yes	-1.03934
IL15	chr4:142557748-142655140	0.266668	0.85261	yes	-1.67684
IL34	chr16:70613797-70694585	0.311849	1.19268	yes	-1.93529
IL6ST	chr5:55230924-55290821	22.0848	53.4459	yes	-1.27503
IL8	chr4:74606222-74609433	0.223842	0.78026	yes	-1.80147
IL9	chr5:135227934-135231516	1.26387	0	yes	#DIV/0!
ILDR2	chr1:166882440-166944561	7.32207	2.06878	yes	1.82347
ILF3	chr19:10764936-10803095	179.473	106.721	yes	0.749923
IMPDH2	chr3:49061761-49066875	42.5135	21.5926	yes	0.977384
INHBE	chr12:57849095-57851791	5.59828	2.34614	yes	1.25469
INMT,INMT-FAM188B	chr7:30791750-30932002	0.595292	1.63631	yes	-1.45878
INPP5F	chr10:121485558-121588662	22.4063	32.3544	yes	-0.530057
INS-IGF2	chr11:2150341-2182439	10.7036	21.0786	yes	-0.977683
INSM1	chr20:20348764-20351592	2.38962	7.41312	yes	-1.6333
IPO4	chr14:24641233-24658124	10.9705	5.2373	yes	1.06673
IQSEC3	chr12:176048-287625	0.825222	0.228963	yes	1.84967
IRF6	chr1:209958967-209979520	3.95131	8.10851	yes	-1.03711
IRS4	chrX:107975726-107979607	1.7555	0.240706	yes	2.86654
IRX1	chr5:3596167-3601517	51.0727	16.7886	yes	1.60507
IRX2	chr5:2746278-2751769	29.1501	9.328	yes	1.64386
ISPD	chr7:16127151-16460947	0.736393	1.85922	yes	-1.33615
ITGA11	chr15:68594041-68724492	2.63539	0.861852	yes	1.6125
ITGA4	chr2:182321618-182521834	0.744481	0.244618	yes	1.6057
ITGA6	chr2:173292313-173371181	33.2473	16.802	yes	0.984604
ITGA8	chr10:15559087-15761770	1.56494	0.658362	yes	1.24915
ITGAV	chr2:187454789-187545628	24.2071	53.1909	yes	-1.13575
ITGAX	chr16:31366508-31394318	0.215041	0.931806	yes	-2.11542
ITLN1	chr1:160846329-160854960	0.689483	3.7708	yes	-2.45128
ITLN2	chr1:160914815-160924589	11.0522	41.5251	yes	-1.90965
ITPRIP	chr10:106071898-106093663	6.3312	2.78435	yes	1.18514
ITPRIPL1	chr2:96991061-96994091	1.91199	0.951495	yes	1.00681
JAM3	chr11:133938819-134021652	42.8431	24.4411	yes	0.809754
JPH4	chr14:24025197-24048009	5.63669	1.76778	yes	1.67291
JRK	chr8:143738873-143751401	2.7367	1.58853	yes	0.784745
JUN	chr1:59246462-59249785	9.69321	19.3699	yes	-0.99877
KBTBD4	chr11:47586981-47606115	7.8809	2.09783	yes	1.90946
KBTBD7	chr13:41765710-41768702	8.71962	4.10156	yes	1.08809
KCNA2	chr1:111136201-111174096	2.41453	0.206909	yes	3.54467
KCNB1	chr20:47988504-48099181	0.605816	0.181236	yes	1.74101
KCNC3	chr19:50818764-50832634	3.04261	1.02942	yes	1.56348
KCNF1	chr2:11052062-11054351	1.53959	4.64022	yes	-1.59165
KCNJ16	chr17:68071425-68131746	10.2219	29.6201	yes	-1.53491
KCNJ8	chr12:21917888-21927747	1.47424	4.49879	yes	-1.60957
KCNK1	chr1:233749749-233808258	5.85297	16.4223	yes	-1.48842
KCNK12	chr2:47747914-47797470	12.2145	27.7815	yes	-1.18553
KCNN3	chr1:154669941-154842754	1.39273	0.413606	yes	1.75159
KCNQ3	chr8:133133104-133493004	0.84593	0.290834	yes	1.54034
KCNQ5	chr6:73331570-73908573	0.307989	1.17062	yes	-1.92632
KCTD1	chr18:24034874-24220308	15.3378	5.60212	yes	1.45305
KDM4C	chr9:6720862-7175648	4.54803	8.66186	yes	-0.929435
KEL	chr7:142638200-142659503	3.61755	10.5414	yes	-1.54298
KHK	chr2:27309610-27341995	4.17538	1.89421	yes	1.14031
KIAA0101	chr15:64657210-64673702	52.9937	22.0077	yes	1.26781
KIAA0513	chr16:85061409-85127828	1.70333	0.775596	yes	1.13498
KIAA0895	chr7:36363758-36493400	4.39186	7.08138	yes	-0.689198
KIAA1045	chr9:34958191-34982541	1.37987	3.65398	yes	-1.40494
KIAA1239	chr4:37246689-37451087	0.958593	0.259643	yes	1.88439
KIAA1324	chr1:109656584-109749403	0.216821	0.747377	yes	-1.78533
KIAA1467	chr12:13197314-13236383	8.16494	3.90781	yes	1.06308
KIAA1598	chr10:118644305-118765088	17.2547	27.4646	yes	-0.670584
KIAA1644	chr22:44639556-44708731	1.96532	0.583985	yes	1.75076
KIAA1984	chr9:139690789-139735639	3.20787	7.98664	yes	-1.31597
KIF11	chr10:94352824-94415152	19.235	8.76848	yes	1.13334
KIF12	chr9:116853917-116861337	1.91893	4.97826	yes	-1.37534
KIF14	chr1:200520624-200589862	7.19047	3.26074	yes	1.14089
KIF15	chr3:44803208-44894748	5.74536	1.95273	yes	1.5569
KIF17	chr1:20990506-21044317	1.2053	0.41718	yes	1.53065
KIF18B	chr17:43003447-43025082	3.12704	1.04589	yes	1.58007
KIF20A	chr5:137514416-137549032	34.6248	16.0262	yes	1.11137
KIF23	chr15:69706626-69740764	18.8069	10.5216	yes	0.837908
KIF4B	chr5:154393259-154397685	2.20765	0.981135	yes	1.16999
KIF5A	chr12:57943846-57978554	3.78059	1.44886	yes	1.38369
KIFAP3	chr1:169890469-170043879	6.896	14.8423	yes	-1.10588
KIFC3	chr16:57792128-57836439	3.37211	5.63581	yes	-0.740971
KIRREL2	chr19:36347809-36358048	1.4518	0.67792	yes	1.09866
KITLG	chr12:88886569-88974250	17.406	32.3942	yes	-0.896151
KLB	chr4:39408472-39453153	4.95156	13.8668	yes	-1.48568
KLF5	chr13:73633141-73651676	11.921	29.4253	yes	-1.30355
KLF9	chr9:72999512-73029573	1.41319	3.10116	yes	-1.13385
KLHL4	chrX:86772714-86925050	31.1426	15.5127	yes	1.00544
KLK13	chr19:51559462-51568367	0.502312	1.92109	yes	-1.93527
KLK6	chr19:51461886-51472929	0.982631	2.29273	yes	-1.22234
KLRG1	chr12:9142220-9163340	1.63575	0.50974	yes	1.68212
KNTC1	chr12:123011808-123110947	13.3079	6.12155	yes	1.12031
KRT222	chr17:38811871-38821416	0.564244	1.71437	yes	-1.60329
KRTDAP	chr19:35978227-35981356	2.38025	8.61166	yes	-1.85518
L1TD1	chr1:62660473-62678001	67.2787	22.77	yes	1.56302
LAD1	chr1:201349965-201368669	3.92362	8.91044	yes	-1.18331
LAMB1	chr7:107564245-107643804	60.7253	125.411	yes	-1.04629
LAMP2	chrX:119560002-119603204	24.8229	38.0121	yes	-0.614787
LAPTM5	chr1:31205314-31230683	0.30595	1.32672	yes	-2.1165
LARP7	chr4:113460488-113578742	73.1804	44.2176	yes	0.726837
LBH	chr2:30454396-30482899	18.1875	37.1008	yes	-1.0285
LCN15	chr9:139654085-139658965	0.869718	4.53698	yes	-2.38311
LCP1	chr13:46700057-46756459	9.8676	19.9484	yes	-1.0155
LDB2	chr4:16503164-16900424	20.2191	8.17915	yes	1.3057
LDLRAD2	chr1:22138757-22263750	16.9318	43.0449	yes	-1.34611
LECT2	chr5:135282599-135290723	0.77334	0.0929542	yes	3.05651
LGALS1	chr22:38071612-38075809	30.0544	70.0356	yes	-1.22051
LGALS2	chr22:37966252-37976024	7.73763	26.2967	yes	-1.76492
LGALS3	chr14:55595934-55612148	34.4709	96.9479	yes	-1.49183
LGALS3BP	chr17:76967334-76976061	17.1289	8.15703	yes	1.07032
LGI1	chr10:95517565-95557916	39.6387	9.22807	yes	2.10281
LGI2	chr4:25000470-25032414	8.45507	16.8221	yes	-0.992469
LGR6	chr1:202163117-202288889	0.351006	0.821227	yes	-1.22629
LHFP	chr13:39917028-40177356	13.0485	5.22114	yes	1.32145
LHFPL3	chr7:103969103-104567092	0.160984	0.815073	yes	-2.34001
LHFPL4	chr3:9540044-9595486	2.02352	0.636312	yes	1.66906
LHX4	chr1:180199432-180244188	0.866065	0.235954	yes	1.87597
LHX5	chr12:113900693-113909877	11.8564	2.44569	yes	2.27735
LIFR	chr5:38475064-38595507	25.5666	65.8083	yes	-1.36401
LIMS2	chr2:128395995-128439360	6.74452	18.6554	yes	-1.46781
LINGO1	chr15:77905368-77924709	86.0682	26.3186	yes	1.7094
LIPH	chr3:185225569-185270369	0.569652	1.49115	yes	-1.38827
LIX1	chr5:96427573-96478520	29.0962	13.4486	yes	1.11337
LLGL2	chr17:73521782-73571290	14.6193	31.7659	yes	-1.1196
LMCD1	chr3:8543510-8609806	1.81932	4.48669	yes	-1.30225
LMNB1	chr5:126112314-126172712	28.2099	13.0161	yes	1.1159
LMO1	chr11:8245856-8285406	7.42099	1.92994	yes	1.94306
LMO2	chr11:33880122-33913836	1.89803	6.01295	yes	-1.66357
LMX1A	chr1:165171103-165325952	2.32197	0.465616	yes	2.31814
LMX1B	chr9:129376721-129463311	4.74103	1.62419	yes	1.54548
LNP1	chr3:100082306-100175170	3.22087	1.38364	yes	1.21898
LOC100128071	chr1:32826870-32827844	7.76267	19.0155	yes	-1.29255
LOC100129726	chr2:43454349-43455994	0.899585	0.308367	yes	1.54461
LOC100130231	chr8:126934766-126963441	0.0465591	0.456337	yes	-3.29296
LOC100130275	chr6:10396915-10419797	2.35675	0.564016	yes	2.06299
LOC100130673	chr7:32496509-32498106	0.965274	0.348073	yes	1.47155
LOC100130899	chr22:40428335-40432581	3.42972	9.23434	yes	-1.42892
LOC100131047	chr6:38683116-38998574	0.0499013	0.81808	yes	-4.03509
LOC100131138	chr12:111374405-111375250	382.03	941.21	yes	-1.30083
LOC100131551	chr3:194018988-194030593	0.494039	0.0860026	yes	2.52217
LOC100133669	chr8:144063447-144099807	3.711	13.6399	yes	-1.87795
LOC100287482	chr7:129142319-129152773	1.1032	0.244269	yes	2.17515
LOC100288346	chr11:112831968-113149158	4.21755	1.01394	yes	2.05643
LOC100289178	chr1:68167148-68698284	1.22456	0.310822	yes	1.9781
LOC100293516	chr19:58341661-58357606	5.82701	2.66958	yes	1.12614
LOC100499227	chr11:119252487-119369944	0.910937	0	yes	#DIV/0!
LOC100505716	chr2:28004265-28561767	1.00716	0.254475	yes	1.9847
LOC100505768	chr1:87819209-87837338	0.56745	0	yes	#DIV/0!
LOC100505835	chr19:29493461-29504862	0.494947	0.0694072	yes	2.83412
LOC100506013	chr4:165798155-165818676	113.707	334.239	yes	-1.55556
LOC100506385	chr21:36118121-36157168	0.623315	0.171817	yes	1.85909
LOC100506394	chr13:114567149-114569805	1.98666	6.05939	yes	-1.60883
LOC100506436	chr17:26926150-26972173	0.55571	1.61427	yes	-1.53848
LOC100507032	chr3:129612713-129627755	3.45684	1.53982	yes	1.16669
LOC100507043	chr14:96343108-96391908	15.3937	4.4922	yes	1.77685
LOC100507266	chr4:4543857-4712664	1.64275	0.691097	yes	1.24915
LOC100507346	chr9:98205263-98279247	15.7274	7.30256	yes	1.10681
LOC100507412	chrUn_gl000220:97128-126696	13.0426	6.12599	yes	1.09022
LOC100507564	chr1:53692563-53793821	0.501241	0	yes	#DIV/0!
LOC145845	chr15:37156643-37178734	1.59919	0.46298	yes	1.78832
LOC146880	chr17:62745779-62778117	2.5351	4.6101	yes	-0.862755
LOC147646	chr19:51891542-51893828	2.97967	0.690351	yes	2.10975
LOC151534	chr2:74724643-74734821	3.52674	8.96276	yes	-1.34561
LOC153469	chr5:146939556-147162252	17.8272	3.74894	yes	2.24953
LOC154860	chr7:121941447-121950131	3.38599	0.685746	yes	2.30383
LOC253039	chr9:123605319-123616651	0.41245	1.06348	yes	-1.3665
LOC282997	chr10:112628647-112630662	2.83275	1.09148	yes	1.37592
LOC283174	chr11:133766329-133771635	3.2496	1.13464	yes	1.51803
LOC285401	chr3:63088363-63110737	4.11789	0.841438	yes	2.29098
LOC285548	chr4:13547699-13549448	0.403794	1.54193	yes	-1.93305
LOC285733	chr6:131148544-131158276	2.09387	6.43651	yes	-1.62011
LOC347411	chrX:40482817-40483388	0.934224	0	yes	#DIV/0!
LOC388906	chr22:42665758-42670868	1.20576	0.234118	yes	2.36464
LOC401022	chr2:177037923-177055635	0.876407	0.111727	yes	2.97162
LOC401097	chr3:159943422-159946000	0.907658	3.64876	yes	-2.00719
LOC440925	chr2:171568948-171571077	4.43194	1.08937	yes	2.02444
LOC641364	chr4:138948576-139163503	1.15758	0.438379	yes	1.40086
LOC641467	chr13:45007654-45154568	0.733836	0.167845	yes	2.12833
LOC643201	chr5:175570087-175626298	0.268945	0.767408	yes	-1.51268
LOC643723	chr1:219254316-219347130	0	0.539417	yes	#NUM!
LOC646903	chr3:149689065-149691029	7.19287	3.1177	yes	1.20609
LOC723809	chr7:103969103-104567092	2.15117	6.98744	yes	-1.69964
LOC728978	chr10:72972297-73060749	12.9863	41.1133	yes	-1.66261
LOC84989	chr10:64926987-65226322	6.50225	16.1568	yes	-1.31313
LOX	chr5:121398889-121414055	1.72118	3.96293	yes	-1.20317
LOXL4	chr10:100007442-100028007	0.872528	2.22571	yes	-1.35099
LPAR4	chrX:78003205-78012578	8.77054	1.55269	yes	2.4979
LPHN1	chr19:14258548-14316997	43.4608	16.1797	yes	1.42553
LPHN2	chr1:82266081-82458107	86.368	43.8995	yes	0.976292
LPL	chr8:19796581-19824770	1.43067	3.40684	yes	-1.25174
LRCH1	chr13:47127295-47327175	5.77781	11.3752	yes	-0.977297
LRIG1	chr3:66119284-66550845	37.4913	11.2541	yes	1.73611
LRP8	chr1:53692563-53793821	9.64197	3.96726	yes	1.28118
LRRC1	chr6:53659777-53788919	9.35666	18.6805	yes	-0.997468
LRRC10B	chr11:61276271-61278490	0.832339	0.280128	yes	1.57109
LRRC15	chr3:194075975-194090472	4.13018	0.877672	yes	2.23445
LRRC16A	chr6:25279655-25620758	9.78666	19.1156	yes	-0.965862
LRRC17	chr7:102453307-102715288	4.80304	1.28682	yes	1.90014
LRRC19	chr9:26903367-27062931	0.773082	0.307778	yes	1.32873
LRRC26	chr9:140033608-140064491	2.76675	0.807956	yes	1.77584
LRRC29	chr16:67241041-67260901	2.00579	0.918548	yes	1.12674
LRRC32	chr11:76368567-76381791	8.51474	17.6644	yes	-1.05281
LRRC4	chr7:127292201-127732659	10.0611	4.20393	yes	1.25898
LRRC55	chr11:56949220-56959188	2.13039	0.633551	yes	1.74958
LRRC66	chr4:52859865-52883786	0.306156	0.862949	yes	-1.49501
LRRIQ1	chr12:85430098-85638883	0.702067	0.260834	yes	1.42848
LRRN3	chr7:110303109-111202347	22.3204	10.0785	yes	1.14708
LTBP1	chr2:33172368-33624575	14.1432	21.9112	yes	-0.63156
LTK	chr15:41795839-41806085	1.02056	2.44699	yes	-1.26165
LUM	chr12:91497231-91505542	69.6158	166.715	yes	-1.2599
LY6E	chr8:144099901-144103827	197.714	390.592	yes	-0.982247
LY75	chr2:160625138-160761267	0.191712	0.467056	yes	-1.28465
LYL1	chr19:13209841-13213974	0.454374	1.22338	yes	-1.42892
LYNX1	chr8:143845755-143859640	3.11952	1.55228	yes	1.00694
LZTS1	chr8:20103675-20112803	5.23681	2.40964	yes	1.11987
MAB21L2	chr4:151185595-151936649	1.77368	4.72644	yes	-1.41401
MACC1	chr7:20174278-20257013	0.783766	0.336455	yes	1.22001
MAFA	chr8:144510229-144512602	2.53978	0.743285	yes	1.77272
MAFF	chr22:38597938-38612517	2.84469	5.00915	yes	-0.816294
MAL2	chr8:120220609-120257914	9.14867	20.9528	yes	-1.19551
MAN1C1	chr1:25943958-26111258	1.53252	0.63129	yes	1.27953
MAOB	chrX:43625856-43741721	0.540707	1.44908	yes	-1.42222
MAP1B	chr5:71403117-71505397	128.572	46.4808	yes	1.46787
MAP2	chr2:210288770-210598834	31.3872	9.63071	yes	1.70446
MAP4K1	chr19:39078280-39108643	2.86057	1.13752	yes	1.33041
MAP7	chr6:136663418-136871957	3.98579	7.64319	yes	-0.939309
MAPK10	chr4:86936275-87374283	17.5978	6.86989	yes	1.35704
MAPK13	chr6:36098261-36107842	2.73431	7.04565	yes	-1.36556
MAPRE2	chr18:32556891-32722378	35.6883	18.3988	yes	0.95584
MARVELD3	chr16:71660069-71675868	2.1276	5.21357	yes	-1.29304
MASP1	chr3:186933872-187009810	1.35049	3.23874	yes	-1.26195
MAST1	chr19:12949258-12985766	1.38733	0.553819	yes	1.32482
MASTL	chr10:27443752-27475848	26.5546	15.7791	yes	0.750947
MB	chr22:36002810-36019401	6.45543	15.6868	yes	-1.28097
MBOAT1	chr6:20100934-20212670	5.79496	12.4124	yes	-1.09891
MCHR1	chr22:41075181-41078818	4.64083	1.94329	yes	1.25588
MCM10	chr10:13203553-13253104	22.329	9.80572	yes	1.18722
MCM2	chr3:127317252-127341278	26.8334	12.7714	yes	1.07111
MCM4	chr8:48872762-48890719	83.1178	38.7653	yes	1.10039
MCM5	chr22:35796115-35820495	59.3778	30.3819	yes	0.966712
MCM6	chr2:136597195-136634011	60.5324	28.3582	yes	1.09394
MDGA1	chr6:37600283-37665766	2.0681	0.655414	yes	1.65783
MDM4	chr1:204485506-204527248	15.5578	23.4942	yes	-0.594667
ME2	chr18:48405431-48476162	27.7456	16.8411	yes	0.720273
MECOM	chr3:168801286-169381563	3.98939	6.97398	yes	-0.805814
MEF2C	chr5:88014057-88199922	1.41127	3.23254	yes	-1.19567
MEIS2	chr15:37183221-37393500	27.4906	9.49552	yes	1.53362
MEOX1	chr17:41717757-41739262	16.3285	3.49758	yes	2.22296
METTL21C	chr13:103338096-103346854	0.218926	1.01311	yes	-2.21028
MFGE8	chr15:89441913-89456663	287.422	794.751	yes	-1.46733
MFNG	chr22:37865100-37882478	0.760672	0.223181	yes	1.76906
MGAT5B	chr17:74864797-74946471	2.25646	0.563328	yes	2.00201
MGC16703	chr22:21354060-21368576	0.986923	0.333812	yes	1.5639
MGST2	chr4:140586921-141075233	11.5677	26.9966	yes	-1.22268
MIA	chr19:41281081-41314346	2.84131	0.324546	yes	3.13006
MIA-RAB4B	chr19:41281081-41314346	0.0754835	2.49391	yes	-5.0461
MIAT	chr22:27053445-27072440	6.66875	3.51204	yes	0.925107
MIB2	chr1:1550794-1565990	13.854	25.516	yes	-0.8811
MID2	chrX:107069083-107174867	2.09313	4.52453	yes	-1.11211
MIR17HG	chr13:92000073-92006829	29.0019	12.8207	yes	1.17767
MIR497HG	chr17:6915735-6922973	2.54895	0.858225	yes	1.57048
MIS18BP1	chr14:45672392-45722605	25.217	10.8153	yes	1.22132
MITF	chr3:69788585-70017488	5.52581	13.6172	yes	-1.30117
MKI67	chr10:129894924-129924468	106.381	34.9962	yes	1.60397
MLLT3	chr9:20344967-20622514	8.10259	3.58288	yes	1.17726
MLXIPL	chr7:73007523-73038870	4.62322	7.44557	yes	-0.687484
MMP17	chr12:132312940-132336316	3.73804	1.35314	yes	1.46597
MMS22L	chr6:97372495-97862283	3.76223	1.78982	yes	1.07177
MN1	chr22:28144264-28197486	49.8366	13.6239	yes	1.87107
MND1	chr4:154265800-154336243	34.6196	14.9504	yes	1.2114
MORC4	chrX:106183963-106243474	5.77708	10.252	yes	-0.827493
MPEG1	chr11:58939811-58980494	0.610211	0.177365	yes	1.78259
MPHOSPH9	chr12:123640945-123706441	6.49921	2.66922	yes	1.28385
MPP1	chrX:154006958-154033802	7.63642	15.7512	yes	-1.04449
MPP2	chr17:41952726-41985113	11.484	5.18964	yes	1.14592
MRAP2	chr6:84743419-84800605	3.19623	7.76678	yes	-1.28095
MRGPRF	chr11:68771861-68780850	18.8131	8.26547	yes	1.18657
MS4A6A	chr11:59939079-59950674	1.73551	0.530169	yes	1.71084
MST1P9	chr1:17081400-17090975	0.250854	0.633198	yes	-1.33581
MSTO2P	chr1:155715608-155826972	0.241672	0.898254	yes	-1.89407
MT1H	chr16:56703725-56705041	0	1.75006	yes	#NUM!
MTTP	chr4:100485239-100545154	14.1849	48.5681	yes	-1.77565
MVP	chr16:29827527-29859360	1.46442	3.65137	yes	-1.31811
MX1	chr21:42792519-42831141	0.447091	1.04717	yes	-1.22786
MXI1	chr10:111967362-112047123	43.2911	81.3172	yes	-0.90949
MYBPC1	chr12:101988746-102079658	11.2699	2.63901	yes	2.09441
MYBPC2	chr19:50936159-50969583	0.732737	0.21341	yes	1.77967
MYCBP	chr1:39328161-39347298	37.4524	16.3426	yes	1.19642
MYCN	chr2:16080019-16087129	48.0812	23.1723	yes	1.05307
MYCT1	chr6:153019029-153045715	1.70238	3.9709	yes	-1.22191
MYH6	chr14:23851198-23877486	0.391348	1.15597	yes	-1.56258
MYL4	chr17:45286427-45301045	38.221	96.6638	yes	-1.33861
MYL7	chr7:44178462-44180916	46.2799	274.46	yes	-2.56814
MYLIP	chr6:16129316-16148478	12.7345	25.249	yes	-0.987484
MYOF	chr10:95066185-95242074	8.38675	17.7844	yes	-1.08443
MYOZ2	chr4:120056938-120108944	0.0400187	0.471399	yes	-3.5582
NADKD1	chr5:36192693-36242258	9.1373	14.4282	yes	-0.659051
NAP1L3	chrX:92925924-92928682	10.1401	4.76264	yes	1.09024
NASP	chr1:46049659-46084578	335.857	167.649	yes	1.0024
NAT10	chr11:34127110-34168458	12.3148	6.75245	yes	0.86691
NAV1	chr1:201617449-201796102	14.1004	7.02378	yes	1.00542
NCALD	chr8:102698769-103137135	3.83659	2.31076	yes	0.731457
NCAN	chr19:19322781-19363061	2.46441	0.56374	yes	2.12814
NCAPD2	chr12:6603297-6641132	13.8113	6.2647	yes	1.14053
NCAPG	chr4:17812524-18023483	24.6088	11.1431	yes	1.14302
NCAPH	chr2:97001483-97041274	18.9694	7.53514	yes	1.33197
NCDN	chr1:36023392-36032380	18.4137	10.6414	yes	0.791092
NCR1	chr19:55417507-55424439	2.34285	5.91035	yes	-1.33498
NCRNA00086	chrX:134555867-134560225	3.08873	7.11582	yes	-1.20402
NCRNA00235	chr16:576846-577407	1.09843	0	yes	#DIV/0!
NCRNA00242	chr6:170188885-170202969	0.671936	1.82254	yes	-1.43955
NCRNA00261	chr20:22541191-22559280	40.9951	99.6603	yes	-1.28157
NCRNA00312	chr3:8613467-8615580	0.703033	0.190133	yes	1.88658
NCRNA00335	chr20:61141437-61167971	0.384015	1.65143	yes	-2.10448
NCRNA00341	chr14:95873603-95876427	3.2154	8.439	yes	-1.39207
NDP	chrX:43808023-43832921	2.10667	0.493617	yes	2.0935
NDRG1	chr8:134249413-134309547	20.3063	39.8946	yes	-0.974266
NDRG2	chr14:21484921-21493935	6.9803	18.455	yes	-1.40265
NEBL	chr10:21068902-21463116	41.3925	20.1771	yes	1.03665
NEDD4L	chr18:55711618-56068772	13.9373	25.6808	yes	-0.881739
NEFM	chr8:24771273-24776606	11.8808	4.48847	yes	1.40434
NEK3	chr13:52706778-52733996	8.14972	12.872	yes	-0.659414
NES	chr1:156638555-156647189	149.332	61.7869	yes	1.27315
NEURL1B	chr5:172068275-172118533	1.15501	0.479426	yes	1.26853
NFASC	chr1:204797781-204991950	1.1934	0.463832	yes	1.3634
NFATC4	chr14:24836144-24848810	7.98947	4.6004	yes	0.79634
NFIC	chr19:3359615-3463603	1.59662	0.529211	yes	1.59311
NGFR	chr17:47572654-47592382	14.3677	4.94314	yes	1.53933
NHLH2	chr1:116378998-116383747	1.00072	2.10428	yes	-1.07229
NHS	chrX:17393542-17754113	5.63468	2.74338	yes	1.03838
NID1	chr1:236139131-236228481	5.23394	11.0165	yes	-1.0737
NIN	chr14:51186480-51297839	13.0933	4.88733	yes	1.42171
NKAIN1	chr1:31652591-31712734	10.5297	4.35572	yes	1.27348
NKAIN4	chr20:61872135-61892967	19.2116	8.47807	yes	1.18017
NKD1	chr16:50582240-50674771	10.0792	4.08218	yes	1.30397
NKD2	chr5:1009167-1038925	12.8529	27.4282	yes	-1.09357
NKX2-3	chr10:101292689-101296280	0.202681	0.724766	yes	-1.8383
NLE1	chr17:33458367-33469322	7.049	3.55145	yes	0.98901
NLGN3	chrX:70364680-70391051	16.1169	5.39566	yes	1.5787
NLRP7	chr19:55434876-55458873	2.19852	4.99676	yes	-1.18446
NMNAT2	chr1:183217371-183387634	16.7089	8.38455	yes	0.994811
NMNAT3	chr3:139279022-139396885	0.901874	0.256104	yes	1.8162
NMUR1	chr2:232387870-232395182	2.29069	5.74275	yes	-1.32596
NNMT	chr11:114166534-114183238	0.384496	1.20581	yes	-1.64896
NODAL	chr10:72191691-72201465	2.16498	4.80043	yes	-1.14881
NOL3	chr16:67204404-67217883	4.22242	7.81153	yes	-0.887535
NOL4	chr18:31431063-31803515	0.434644	1.18695	yes	-1.44935
NONO	chrX:70430034-70948962	94.5406	59.5484	yes	0.666871
NOP16	chr5:175811231-175815540	12.0946	3.97122	yes	1.60671
NOS1AP	chr1:162039580-162339813	2.65177	0.69813	yes	1.92539
NOXA1	chr9:140317846-140335901	3.12477	7.06759	yes	-1.17747
NPC1L1	chr7:44552134-44580914	1.33471	3.31818	yes	-1.31387
NPM1	chr5:170814707-170837888	495.827	318.845	yes	0.636982
NPNT	chr4:106816596-106892828	0.755841	2.1412	yes	-1.50226
NPPB	chr1:11917520-11918992	27.1762	84.2553	yes	-1.63242
NPTX2	chr7:98246596-98259181	8.73895	2.88977	yes	1.59651
NPY	chr7:24323806-24331484	11.2914	32.7881	yes	-1.53795
NPY2R	chr4:156129780-156138228	0.195657	0.611458	yes	-1.64393
NQO1	chr16:69743303-69760533	171.984	317.879	yes	-0.886203
NR2F1	chr5:92919042-92929786	7.49703	2.04436	yes	1.87467
NR2F2	chr15:96869156-96883492	4.83651	8.79369	yes	-0.862502
NR3C1	chr5:142657495-142815077	2.45805	4.55245	yes	-0.889129
NR6A1	chr9:127284702-127533576	48.3912	25.0083	yes	0.952338
NRG2	chr5:139226363-139422884	0.883297	2.06934	yes	-1.2282
NRG3	chr10:83635069-84746935	3.34822	1.22393	yes	1.45187
NRGN	chr11:124609828-124617102	17.2406	35.5837	yes	-1.04541
NRP2	chr2:206547223-206662857	25.3513	8.72888	yes	1.53819
NRXN1	chr2:50145642-51259674	3.39892	1.28197	yes	1.40671
NRXN2	chr11:64373645-64490660	3.84358	1.37785	yes	1.48003
NSD1	chr5:176560079-176727214	20.751	13.4588	yes	0.624631
NT5E	chr6:86159301-86205509	0.335256	1.40815	yes	-2.07047
NTM	chr11:131240370-132206716	2.67682	0.945658	yes	1.50113
NTNG1	chr1:107682628-108024475	1.14033	3.07026	yes	-1.42891
NTNG2	chr9:135037333-135118220	1.35907	0.446246	yes	1.60671
NTRK2	chr9:87283465-87638505	4.69166	1.6584	yes	1.50031
NTRK3	chr15:88419987-88814297	1.67831	0.389828	yes	2.1061
NUDT1	chr7:2281856-2290780	87.68	43.8204	yes	1.00065
NUDT22	chr11:63993737-63997488	28.5681	50.7179	yes	-0.82809
NUP98	chr11:3696239-3847582	35.2437	23.4299	yes	0.589015
NUSAP1	chr15:41624891-41673248	137.532	73.9113	yes	0.8959
OBFC2A	chr2:192542797-192553248	4.68796	11.0899	yes	-1.24221
ODZ2	chr5:166711842-167691162	1.79503	0.578602	yes	1.63336
ODZ4	chr11:78364327-79151695	7.00616	3.4906	yes	1.00515
OGDHL	chr10:50942686-50970425	1.35275	0.694172	yes	0.96253
OLFM1	chr9:137967088-138013030	36.3281	10.8501	yes	1.74338
OLFM3	chr1:102268126-102462790	12.6404	3.59457	yes	1.81415
OLFML2A	chr9:127539436-127577159	7.67385	3.31714	yes	1.21001
OLIG3	chr6:137813335-137815531	33.7039	8.21797	yes	2.03606
OPTC	chr1:203463270-203478077	1.97682	0.619651	yes	1.67365
OR51B5	chr11:5362112-5526882	0.548357	1.67875	yes	-1.6142
OR51T1	chr11:4903048-4904113	0.504155	0	yes	#DIV/0!
ORC1	chr1:52838500-52870143	8.94873	3.26154	yes	1.45613
OSGIN1	chr16:83982671-83999937	2.7072	8.76259	yes	-1.69456
OSR2	chr8:99956630-99964326	0.999964	3.59086	yes	-1.84438
OSTalpha	chr3:195943382-195960301	1.19095	2.81221	yes	-1.23959
OVOL1	chr11:65554504-65564690	3.24342	7.47253	yes	-1.20408
OVOL2	chr20:18004795-18038521	11.8749	32.1579	yes	-1.43726
OXER1	chr2:42989638-42991401	0.338584	1.16542	yes	-1.78326
P2RX2	chr12:133195402-133198972	1.30848	3.05028	yes	-1.22105
P4HA2	chr5:131528303-131563556	5.55362	11.8874	yes	-1.09793
PABPC4L	chr4:135117488-135122903	4.18471	11.1823	yes	-1.41802
PAH	chr12:103232103-103311381	1.04372	3.18745	yes	-1.61067
PAICS	chr4:57301914-57327534	68.5544	38.7465	yes	0.823183
PAK3	chrX:110187512-110464173	1.66889	0.643	yes	1.376
PALB2	chr16:23614482-23652678	12.343	5.99108	yes	1.04281
PALM2	chr9:112403067-112934791	0.856086	0.374093	yes	1.19436
PALM2-AKAP2	chr9:112403067-112934791	2.28577	0.867268	yes	1.39813
PAMR1	chr11:35453375-35547176	36.5378	16.0797	yes	1.18415
PANX2	chr22:50609159-50618724	5.10918	11.3809	yes	-1.15545
PAPLN	chr14:73704204-73741347	6.05942	2.92761	yes	1.04946
PARM1	chr4:75858284-75975325	14.6604	30.9869	yes	-1.07973
PARP1	chr1:226548391-226595801	111.833	54.9315	yes	1.02564
PARP8	chr5:49961732-50142356	3.15213	1.91614	yes	0.718124
PARVB	chr22:44395172-44565103	2.80651	5.9318	yes	-1.07969
PAX2	chr10:102505467-102589698	5.54912	2.4237	yes	1.19505
PAX3	chr2:223064605-223169936	15.0745	3.47348	yes	2.11766
PAX7	chr1:18957499-19075360	3.53289	0.955173	yes	1.88701
PBX3	chr9:128509616-128729655	17.3094	8.31458	yes	1.05784
PCDH1	chr5:141232672-141257944	11.6416	4.90496	yes	1.24698
PCDH10	chr4:134070469-134112732	4.58854	7.55976	yes	-0.720305
PCDH15	chr10:55562532-56561051	0.158624	0.541078	yes	-1.77023
PCDH17	chr13:58205788-58303065	4.67998	10.6601	yes	-1.18765
PCDH18	chr4:138440073-138453629	101.666	33.1064	yes	1.61866
PCDH19	chrX:99546641-99665271	6.28658	2.23703	yes	1.49069
PCDH20	chr13:61983818-61989655	0.762883	1.92564	yes	-1.3358
PCDH7	chr4:30722029-31148423	15.8616	27.9924	yes	-0.819497
PCDH9	chr13:66876965-67804468	3.07367	1.42547	yes	1.10852
PCDHA3	chr5:140165875-140391929	0.807172	0.169803	yes	2.24901
PCDHGA10	chr5:140710251-140892548	7.73235	3.47652	yes	1.15326
PCDHGA6	chr5:140710251-140892548	1.0225	0.287124	yes	1.83236
PCDHGB6	chr5:140710251-140892548	6.20361	1.3423	yes	2.2084
PCDHGB7	chr5:140710251-140892548	8.38873	3.02874	yes	1.46973
PCDHGB8P	chr5:140710251-140892548	1.57542	0.594935	yes	1.40493
PCDHGC3	chr5:140710251-140892548	47.2056	17.153	yes	1.4605
PCDHGC4	chr5:140710251-140892548	7.08605	1.71623	yes	2.04574
PCDHGC5	chr5:140710251-140892548	0.703316	0.156395	yes	2.16898
PCGF5	chr10:92980368-93044021	2.11082	4.61417	yes	-1.12827
PCOLCE2	chr3:142536701-142608045	8.3493	3.0265	yes	1.464
PCP4L1	chr1:161228516-161255240	2.56111	6.79619	yes	-1.40796
PCSK1N	chrX:48689505-48693960	11.0535	35.9331	yes	-1.70081
PCYT1B	chrX:24576203-24690979	14.0275	5.09583	yes	1.46087
PCYT2	chr17:79860071-79869340	18.6209	38.0967	yes	-1.03274
PDE10A	chr6:165740777-166075584	1.5428	3.16458	yes	-1.03646
PDE4C	chr19:18318770-18359010	1.13084	2.36189	yes	-1.06255
PDE4D	chr5:58264865-59843484	4.55478	1.93412	yes	1.2357
PDE5A	chr4:120375937-120549981	10.3099	19.3776	yes	-0.91036
PDGFRA	chr4:55095263-55164412	6.57563	15.8157	yes	-1.26616
PDIA2	chr16:333117-337209	0.882937	3.10423	yes	-1.81385
PDPN	chr1:13910251-13944452	25.6207	12.1979	yes	1.07068
PDYN	chr20:1959401-1974931	5.02065	0.976782	yes	2.36177
PDZD4	chrX:153067622-153096003	6.38764	2.31796	yes	1.46243
PDZK1	chr1:145727665-145764206	3.23156	10.6852	yes	-1.72531
PECAM1	chr17:62396776-62407083	0.247481	0.955957	yes	-1.94963
PEX11A	chr15:90226286-90233958	3.47717	1.14482	yes	1.60279
PGA5	chr11:61008643-61018929	0.322133	1.93116	yes	-2.58374
PGCP	chr8:97657498-98155722	1.04884	2.9575	yes	-1.49558
PGF	chr14:75408532-75422467	12.3721	28.7005	yes	-1.21399
PHF11	chr13:50069800-50103117	5.76371	10.0291	yes	-0.799122
PHF14	chr7:11013498-11209250	22.0652	13.679	yes	0.68981
PHKA1	chrX:71798663-71934029	1.64751	3.37435	yes	-1.03432
PHLDB2	chr3:111393522-111695364	15.5988	26.6926	yes	-0.775005
PHOX2A	chr11:71935881-71955220	1.89429	0.459241	yes	2.04433
PICALM	chr11:85668213-85780923	50.0237	80.5609	yes	-0.687468
PIF1	chr15:65107832-65117838	24.427	11.0567	yes	1.14356
PIK3C2B	chr1:204391757-204459474	5.79311	2.69767	yes	1.10262
PIK3R1	chr5:67511583-67597649	9.92668	17.2288	yes	-0.795439
PIK3R3	chr1:46505811-46598708	9.09961	4.75515	yes	0.936314
PIPOX	chr17:27369917-27384236	14.3392	4.96467	yes	1.53019
PITPNM3	chr17:6354582-6459877	0.726295	0.305637	yes	1.24874
PITX1	chr5:134363423-134369964	4.83632	23.2501	yes	-2.26526
PITX2	chr4:111538579-111563279	68.0852	234.926	yes	-1.78679
PKD1L2	chr16:81134483-81253975	0.539094	0.226752	yes	1.24942
PKDCC	chr2:42275160-42285668	259.781	99.0085	yes	1.39167
PKI55	chr2:217081611-217084915	12.0984	5.3624	yes	1.17387
PKNOX2	chr11:125034558-125303285	14.7285	4.78122	yes	1.62316
PKP2	chr12:32943679-33049780	23.4289	56.2566	yes	-1.26373
PKP3	chr11:394216-404908	9.99595	24.814	yes	-1.31174
PLA1A	chr3:119316694-119348658	1.08017	2.74266	yes	-1.34432
PLA2G10	chr16:14766404-14788526	0.54792	1.74161	yes	-1.66838
PLA2G12B	chr10:74694937-74714510	3.3663	11.4208	yes	-1.76243
PLA2G16	chr11:63341943-63381941	78.0621	205.327	yes	-1.39523
PLA2G2A	chr1:20301923-20306932	49.7087	14.6162	yes	1.76593
PLA2G3	chr22:31530792-31536469	3.47368	0.849626	yes	2.03157
PLA2G4A	chr1:186798031-186958113	0.333817	1.19739	yes	-1.84276
PLAC9	chr10:81892257-81904784	6.43707	18.0827	yes	-1.49013
PLCH1	chr3:155197670-155421997	4.57188	1.89962	yes	1.26708
PLCXD3	chr5:41307047-41510730	5.12672	10.2641	yes	-1.0015
PLD1	chr3:171318617-171528273	0.507561	1.45612	yes	-1.52048
PLEKHG4B	chr5:140372-190087	7.80655	3.36938	yes	1.2122
PLLP	chr16:57290008-57318584	3.04715	7.47265	yes	-1.29416
PLN	chr6:118781934-119031238	0.701238	4.04424	yes	-2.52789
PLP1	chrX:103031438-103047547	48.8461	18.0287	yes	1.43795
PLS3	chrX:114795176-114885179	44.2649	63.3022	yes	-0.516092
PLSCR3	chr17:7284364-7307450	2.51233	7.11683	yes	-1.50221
PLVAP	chr19:17462263-17488137	0.231238	2.33474	yes	-3.33581
PLXDC1	chr17:37213271-37307902	1.91792	4.53856	yes	-1.24269
PNLDC1	chr6:160221300-160241735	0.0558965	0.564369	yes	-3.33581
PNMT	chr17:37824506-37826728	3.28601	1.02085	yes	1.68657
PNPT1	chr2:55861197-55921011	6.41266	13.0155	yes	-1.02124
POC1B-GALNT4	chr12:89813497-89920039	0.123535	1.01064	yes	-3.03228
PODNL1	chr19:14041999-14072256	2.27493	1.09316	yes	1.05732
PODXL2	chr3:127348038-127391652	9.69699	4.26397	yes	1.18534
POLD3	chr11:74303628-74353765	19.8832	9.35653	yes	1.0875
POLR1B	chr2:113299491-113334727	14.0768	7.94918	yes	0.824441
POLR3G	chr5:89770680-89810369	21.0393	7.35523	yes	1.51624
POMC	chr2:25383721-25391559	0.927375	2.5289	yes	-1.44729
PORCN	chrX:48367370-48379202	14.2318	42.2794	yes	-1.57084
POU2F1	chr1:167190065-167396582	9.68655	4.75051	yes	1.0279
POU3F1	chr1:38509522-38512450	19.0451	5.75044	yes	1.72768
POU3F2	chr6:99282579-99286666	2.70867	0.673353	yes	2.00815
POU4F3	chr5:145718586-145720083	0.689483	0	yes	#DIV/0!
POU5F1B	chr8:128427856-128429441	5.04248	1.6093	yes	1.6477
POU5F1P3	chr12:8276227-8291203	7.6164	2.30516	yes	1.72424
POU5F1P4	chr1:155305051-155533735	9.87813	1.8009	yes	2.45552
POU6F2	chr7:39017608-39504390	2.04824	0.901506	yes	1.18398
PPAP2B	chr1:56960418-57045257	59.8899	118.676	yes	-0.986644
PPAP2C	chr19:281043-291435	19.5627	38.8054	yes	-0.988152
PPAPDC3	chr9:134165080-134184649	2.99113	1.08773	yes	1.45937
PPARGC1B	chr5:149109814-149234585	2.12593	0.845669	yes	1.32993
PPAT	chr4:57259528-57301802	28.6954	15.1719	yes	0.919418
PPFIBP2	chr11:7535000-7674991	25.3167	60.4991	yes	-1.25682
PPIC	chr5:122359077-122372425	28.5016	74.9256	yes	-1.39442
PPM1E	chr17:56833231-57184266	2.45153	0.821864	yes	1.57671
PPP1R14A	chr19:38741876-38747172	11.6308	27.3691	yes	-1.2346
PPP1R15A	chr19:49375648-49379319	36.6021	81.9394	yes	-1.16263
PPP1R1B	chr17:37783176-37792878	4.94212	1.62476	yes	1.6049
PPP1R1C	chr2:182850550-182982419	0.595868	1.85502	yes	-1.63837
PPP1R3B	chr8:8993763-9009152	15.4674	29.2911	yes	-0.921232
PPP1R3E	chr14:23765111-23772057	2.56229	1.04528	yes	1.29354
PPP2R5A	chr1:212458878-212535205	23.1689	49.6312	yes	-1.09906
PPP4R4	chr14:94640648-94746072	2.67743	1.01417	yes	1.40055
PRDM14	chr8:70964022-70983562	2.17711	0.543499	yes	2.00207
PRDM16	chr1:2985741-3355185	0.128899	0.432048	yes	-1.74495
PRDM6	chr5:122424840-122523745	0.423776	1.04116	yes	-1.29682
PRDM8	chr4:81106423-81125482	0.196296	0.533902	yes	-1.44354
PREX2	chr8:68864602-69143897	6.16964	2.06403	yes	1.57972
PRIM1	chr12:57125363-57146146	11.3843	4.27501	yes	1.41305
PRIMA1	chr14:94184643-94254766	3.77478	1.51797	yes	1.31425
PRKAR2B	chr7:106685177-106802256	14.7189	6.63447	yes	1.14962
PRKCB	chr16:23847299-24231932	4.5975	1.52262	yes	1.59429
PRKCZ	chr1:1981908-2139172	10.7429	21.2161	yes	-0.981776
PRKG1	chr10:52750944-54055274	1.46571	0.369639	yes	1.98741
PRMT1	chr19:50180408-50191704	67.9751	41.9201	yes	0.697364
PRMT8	chr12:3600424-3703138	1.83735	0.452467	yes	2.02174
PROC	chr2:128175995-128186822	30.5681	13.7821	yes	1.14923
PRODH	chr22:18900286-18924066	108.486	254.068	yes	-1.22771
PRODH2	chr19:36290891-36304201	0.977681	4.63404	yes	-2.24483
PROZ	chr13:113812967-113826694	0.150045	0.725913	yes	-2.2744
PRR11	chr17:57232859-57284070	8.88358	4.33985	yes	1.0335
PRR13	chr12:53835432-53840427	93.4423	215.602	yes	-1.20622
PRR5	chr22:45064426-45258664	26.0041	58.0476	yes	-1.1585
PRRG1	chrX:37208527-37316548	15.892	29.6965	yes	-0.901992
PRRT2	chr16:29823408-29827202	3.42469	1.29582	yes	1.40211
PRSS1	chr7:142457318-142460927	5.77016	15.8285	yes	-1.45584
PRSS33	chr16:2833953-2836708	0.386581	1.11132	yes	-1.52343
PRSS8	chr16:31142753-31147151	73.343	144.525	yes	-0.978588
PSIP1	chr9:15464064-15511003	152.408	74.6967	yes	1.02882
PSMG4	chr6:3259161-3268300	53.6153	26.8801	yes	0.996106
PSRC1	chr1:109822175-109825790	22.372	11.2901	yes	0.986636
PSTPIP2	chr18:43563501-43652250	8.8579	18.204	yes	-1.03922
PTCH1	chr9:98205263-98279247	34.6961	12.2899	yes	1.4973
PTCHD2	chr1:11539294-11597640	2.57503	0.746274	yes	1.78681
PTGR1	chr9:114287446-114362135	42.4094	88.7077	yes	-1.06468
PTK2B	chr8:27168998-27316908	13.3054	35.7792	yes	-1.42711
PTK7	chr6:43044028-43129457	79.2049	53.9796	yes	0.553175
PTMS	chr12:6875540-6880118	319.7	153.716	yes	1.05645
PTPLA	chr10:17631957-17659373	20.2388	41.3607	yes	-1.03114
PTPN3	chr9:112137973-112260593	1.62425	3.06558	yes	-0.916386
PTPN5	chr11:18749474-18813389	10.0937	28.519	yes	-1.49847
PTPRS	chr19:5205518-5340814	38.5547	17.5991	yes	1.13141
PTPRZ1	chr7:121513158-121702090	10.6358	2.26245	yes	2.23297
PVR	chr19:45147097-45169428	15.295	29.4236	yes	-0.943914
PVRL1	chr11:119508807-119599435	27.9195	15.1377	yes	0.883127
PYGM	chr11:64513860-64528187	2.9779	1.25297	yes	1.24894
PYY2	chr17:26553588-26555085	5.45763	12.6983	yes	-1.21829
QRFPR	chr4:122249796-122302181	2.61544	0.827578	yes	1.66009
QTRTD1	chr3:113775610-113807268	6.44457	2.80139	yes	1.20194
R3HDM1	chr2:136289082-136482839	20.976	11.1234	yes	0.915142
RAB17	chr2:238482964-238499769	127.902	333.272	yes	-1.38166
RAB25	chr1:156030965-156040295	76.2956	166.979	yes	-1.12999
RAB36	chr22:23487512-23506531	2.32608	0.778405	yes	1.57931
RAB37	chr17:72667255-72743474	2.48766	4.62378	yes	-0.894283
RAB39	chr11:107799276-107834208	5.07805	1.76533	yes	1.52434
RAB3IL1	chr11:61664772-61684997	12.2543	30.9514	yes	-1.33672
RAD51C	chr17:56769962-56811692	20.0722	9.64775	yes	1.05693
RADIL	chr7:4838739-4923335	2.11103	0.77781	yes	1.44046
RAI2	chrX:17818168-17879457	3.79083	6.89284	yes	-0.862585
RALYL	chr8:85095452-85834078	0.835168	1.64031	yes	-0.97383
RAMP1	chr2:238768186-238820755	3.90934	10.9643	yes	-1.48782
RAP1A	chr1:112162404-112256101	37.6238	76.6424	yes	-1.0265
RAP1GAP	chr1:21922707-21995856	3.21258	5.36739	yes	-0.740488
RAPH1	chr2:204298538-204400058	9.26882	5.28641	yes	0.810097
RARG	chr12:53604352-53626036	11.8087	5.86172	yes	1.01045
RARRES3	chr11:63304272-63313930	1.81647	5.67676	yes	-1.64393
RASD1	chr17:17397752-17399709	15.2052	45.0938	yes	-1.56836
RASD2	chr22:35937351-35950045	1.24481	0.421858	yes	1.5611
RASGRF2	chr5:80256557-81047072	1.2369	3.43387	yes	-1.47311
RASGRP1	chr15:38780301-38857007	3.67802	1.7221	yes	1.09476
RASGRP3	chr2:33661415-33789798	0.200372	1.27404	yes	-2.66866
RASL10B	chr17:34058678-34070540	43.9073	16.1694	yes	1.44119
RASSF10	chr11:13030969-13033653	3.84163	8.18634	yes	-1.0915
RASSF6	chr4:74438861-74486340	0.952759	2.21533	yes	-1.21734
RASSF7	chr11:560970-564025	25.5171	53.0374	yes	-1.05555
RAVER1	chr19:10426888-10444314	15.5983	7.85079	yes	0.990479
RBFOX1	chr16:6069131-7763340	2.89076	1.31133	yes	1.14042
RBL1	chr20:35626177-35724410	3.06126	1.52987	yes	1.00072
RBM14	chr11:66384052-66445275	39.463	25.8534	yes	0.610147
RBM24	chr6:17281808-17294099	3.46803	8.18079	yes	-1.23812
RBM47	chr4:40425271-40631883	22.9789	54.4923	yes	-1.24574
RBP4	chr10:95351592-95360993	53.0005	150.498	yes	-1.50567
RBP5	chr12:7276279-7281466	0.459604	1.60207	yes	-1.80147
RCOR3	chr1:211432707-211489725	22.0352	37.233	yes	-0.756772
REEP6	chr19:1491164-1497924	33.813	84.7958	yes	-1.32641
RELN	chr7:103112230-103629963	13.1492	33.0918	yes	-1.3315
RET	chr10:43572516-43625797	2.74984	0.926619	yes	1.5693
RFPL3-AS1	chr22:32750871-32767063	2.36793	5.21305	yes	-1.1385
RFTN2	chr2:198435526-198540584	3.28965	0.816523	yes	2.01037
RFX4	chr12:106751435-107283094	5.80244	1.51141	yes	1.94076
RFX6	chr6:117198375-117253326	3.8518	10.283	yes	-1.41666
RFX7	chr15:56382730-56535483	20.8001	7.78206	yes	1.41837
RGAG1	chrX:109437413-109699562	5.34493	11.4418	yes	-1.09807
RGL3	chr19:11504731-11530018	8.82401	18.0873	yes	-1.03547
RGMA	chr15:93586635-93632443	27.2499	12.0707	yes	1.17474
RGN	chrX:46937774-46952712	1.53101	4.72328	yes	-1.62531
RGS1	chr1:192544856-192549159	0.0400974	0.843437	yes	-4.3947
RGS11	chr16:318309-325914	2.43859	5.35296	yes	-1.13429
RGS13	chr1:192605267-192629440	0.262441	2.57656	yes	-3.29538
RGS7BP	chr5:63802451-63908121	0.145622	0.545791	yes	-1.90612
RHBDL3	chr17:30593194-30651680	3.77451	0.983425	yes	1.9404
RHBG	chr1:156339002-156355011	1.69418	6.59276	yes	-1.9603
RHOBTB3	chr5:95066849-95132071	19.2009	49.9506	yes	-1.37933
RHOD	chr11:66824288-66839488	10.5822	23.307	yes	-1.13912
RIBC1	chrX:53449838-53458057	2.12925	0.842085	yes	1.33831
RIF1	chr2:152266396-152333860	20.5638	12.5632	yes	0.710903
RIMBP2	chr12:130880680-131002410	0.671418	0.256186	yes	1.39002
RIMS1	chr6:72596649-73112845	0.688078	1.83547	yes	-1.41551
RIMS4	chr20:43374487-43438979	1.57825	0.424314	yes	1.89512
RNASE1	chr14:21269514-21271036	76.6505	240.324	yes	-1.64861
RNASE4	chr14:21152335-21168758	2.11255	8.86416	yes	-2.069
RNF128	chrX:105937067-106040246	2.67433	9.87035	yes	-1.88392
RNF157	chr17:74132414-74236390	6.80348	2.54547	yes	1.41834
RNF175	chr4:154631311-154681387	1.51301	0.532896	yes	1.5055
RNF208	chr9:140114698-140115775	6.07624	14.3149	yes	-1.23627
RNF43	chr17:56378593-56494931	13.931	5.09223	yes	1.45193
RNPEPL1	chr2:241508003-241518149	14.2846	27.9868	yes	-0.970286
ROBO2	chr3:77089293-77699114	4.09204	7.36628	yes	-0.848116
ROBO3	chr11:124735304-124751370	7.70216	3.48524	yes	1.14401
ROR1	chr1:64239689-64644707	47.7984	18.8965	yes	1.33884
RORB	chr9:77112251-77302117	1.37848	0.50891	yes	1.4376
RP1-177G6.2	chrX:139791923-139796996	4.90086	1.25356	yes	1.967
RP11-165H20.1	chr1:111823145-111828730	6.77763	21.2919	yes	-1.65145
RPH3A	chr12:113229548-113336684	1.58376	0.432113	yes	1.87387
RPRML	chr17:45055521-45056614	5.58605	1.73399	yes	1.68773
RRM1	chr11:4115923-4160106	72.5265	37.8159	yes	0.939515
RSPO3	chr6:127440047-127518184	21.4279	76.5096	yes	-1.83615
RXRG	chr1:165370158-165414592	2.34976	0.918949	yes	1.35446
S100A10	chr1:151955385-151966714	999.151	2741.27	yes	-1.45607
S100A13	chr1:153591275-153618782	517.613	1233.74	yes	-1.25309
S100A14	chr1:153586731-153588790	531.856	1850.44	yes	-1.79876
S100A16	chr1:153579366-153585514	273.13	791.295	yes	-1.53463
S100A3	chr1:153519808-153521734	5.27526	12.5504	yes	-1.25042
S100A6	chr1:153507075-153508717	8.02731	31.2056	yes	-1.95882
S100A9	chr1:153330329-153333503	0.918796	0	yes	#DIV/0!
S100B	chr21:48018530-48025035	1.75988	0.522615	yes	1.75166
S1PR5	chr19:10623417-10628668	2.75647	1.39541	yes	0.982133
SACS	chr13:23902964-24007841	21.7246	7.07795	yes	1.61793
SALL2	chr14:21989231-22005337	80.7447	37.0305	yes	1.12465
SALL3	chr18:76740274-76758193	5.99205	1.62776	yes	1.88016
SAMD11	chr1:861120-894679	9.41644	21.5078	yes	-1.19161
SAMD5	chr6:147829827-147891157	0.655589	2.22612	yes	-1.76367
SAMD8	chr10:76871392-76941881	21.4605	30.305	yes	-0.497872
SAMSN1	chr21:15857548-15918664	0.0569648	0.59912	yes	-3.3947
SASH1	chr6:148663728-148873184	8.02308	3.64026	yes	1.14011
SAT1	chrX:23801274-23804327	48.9521	101.393	yes	-1.05052
SATB2	chr2:200134222-200337481	5.34575	3.05689	yes	0.806328
SC5DL	chr11:121163387-121184119	26.9177	45.8946	yes	-0.769769
SCARF1	chr17:1537151-1549041	0.302979	1.07936	yes	-1.83289
SCARF2	chr22:20778873-20792146	4.2451	10.7275	yes	-1.33744
SCGB3A2	chr5:147258273-147261756	88.6942	28.743	yes	1.62563
SCML4	chr6:108023363-108145521	0.132398	0.436309	yes	-1.72047
SCN3A	chr2:165944029-166060577	0.0766305	0.402935	yes	-2.39456
SCN4B	chr11:118004091-118023630	1.2869	0.556208	yes	1.2102
SCN7A	chr2:167260082-167343481	0.430903	1.26607	yes	-1.55492
SCUBE3	chr6:35182189-35218609	6.03247	2.79979	yes	1.10743
SCYL1	chr11:65292547-65325699	23.2117	35.6078	yes	-0.617341
SDC4	chr20:43953928-43977064	27.4999	56.3479	yes	-1.03494
SDK2	chr17:71330522-71640227	16.4373	5.92232	yes	1.47274
SEC16B	chr1:177898241-177939050	0.663331	0.221142	yes	1.58476
SEMA3A	chr7:83587658-83824217	10.9122	5.0107	yes	1.12286
SEMA3E	chr7:82993221-83278479	12.6388	4.24119	yes	1.57532
SEMA4G	chr10:102732285-102747272	8.64862	14.4905	yes	-0.744566
SEMA5B	chr3:122628042-122746576	14.6888	4.64354	yes	1.66142
SEMA6A	chr5:115779250-115910551	100.518	47.6633	yes	1.0765
SEMA6D	chr15:47476402-48066420	8.70147	4.12545	yes	1.07671
39694	chr17:56597610-56618179	2.43842	1.07843	yes	1.17701
SEPT5-GP1BB	chr22:19701986-19712297	1.21483	0.510895	yes	1.24966
39696	chrX:118749687-118827333	12.2247	5.32626	yes	1.1986
SERHL2	chr22:42949924-42978017	0.400474	1.61403	yes	-2.01089
SERINC2	chr1:31882411-31907527	19.7186	46.7888	yes	-1.24661
SERPINA1	chr14:94843083-94857029	3.56924	10.3897	yes	-1.54147
SERPINB1	chr6:2833733-2842081	13.4886	28.0938	yes	-1.05851
SERPINB2	chr18:61554938-61571124	0.478486	3.29179	yes	-2.78232
SERPINB6	chr6:2948392-2972399	21.0189	45.7787	yes	-1.12299
SERPINC1	chr1:173872941-173886516	0.48194	1.36132	yes	-1.49808
SERPINE2	chr2:224839764-224904036	138.747	353.011	yes	-1.34726
SERPINF2	chr17:1646129-1658559	19.8034	59.6637	yes	-1.59111
SERPINI1	chr3:167453431-167543357	6.59912	14.1526	yes	-1.10072
SETBP1	chr18:42260137-42648475	15.5747	6.69382	yes	1.2183
SEZ6	chr17:27281946-27333081	12.4422	3.97994	yes	1.64442
SFRP1	chr8:41119475-41166990	84.6404	41.1312	yes	1.04111
SFRP2	chr4:154701741-154710228	50.9823	13.5984	yes	1.90656
SFRP5	chr10:99526507-99531756	2.51396	6.63409	yes	-1.39994
SFXN2	chr10:104474297-104498946	38.5438	20.4014	yes	0.917831
SGK3	chr8:67579786-67774257	1.37395	3.28993	yes	-1.25973
SGOL2	chr2:201390864-201448818	20.9292	10.3759	yes	1.01228
SGPP2	chr2:223289321-223423617	5.5119	2.07474	yes	1.40962
SH2D3A	chr19:6752172-6767523	3.51713	7.71659	yes	-1.13356
SH2D3C	chr9:130500595-130541048	0.623463	1.27168	yes	-1.02836
SH2D5	chr1:21046224-21059133	6.25593	1.70092	yes	1.87891
SH3KBP1	chrX:19552082-19905744	15.7006	8.316	yes	0.916858
SH3RF2	chr5:145316125-145442879	3.0845	8.49488	yes	-1.46156
SHANK1	chr19:51165083-51220195	1.59474	0.330768	yes	2.26943
SHC2	chr19:416582-460996	18.9892	47.5447	yes	-1.32411
SHC3	chr9:91620685-91793682	0.833553	0.218382	yes	1.93242
SHISA2	chr13:26618734-26625198	17.2372	7.1691	yes	1.26566
SHROOM3	chr4:77356252-77704405	8.45177	3.43121	yes	1.30054
SIAE	chr11:124492741-124564687	7.00726	14.8839	yes	-1.08683
SIGIRR	chr11:405715-417397	11.3038	23.2473	yes	-1.04026
SIN3A	chr15:75661719-75748124	49.7719	29.7886	yes	0.740571
SIX1	chr14:61111416-61116155	6.15072	2.77414	yes	1.14871
SIX2	chr2:45232323-45236542	1.59755	0.248153	yes	2.68656
SIX3	chr2:45169036-45173216	2.68457	0.799257	yes	1.74796
SIX4	chr14:61176255-61190852	7.82052	2.7075	yes	1.5303
SKA3	chr13:21727733-21753220	13.5871	7.15146	yes	0.925928
SKAP2	chr7:26706687-26904341	33.4275	14.0147	yes	1.25409
SKIL	chr3:170075472-170110950	9.09673	14.23	yes	-0.645516
SLAIN1	chr13:78271988-78338377	19.1168	12.1919	yes	0.648918
SLC10A4	chr4:48485359-48491541	2.72962	8.82849	yes	-1.69347
SLC12A4	chr16:67973786-68002597	11.9851	21.3194	yes	-0.830925
SLC13A2	chr17:26800663-26824798	0.78127	2.27085	yes	-1.53934
SLC13A5	chr17:6588038-6616740	1.92036	5.24441	yes	-1.4494
SLC15A3	chr11:60691912-60719257	9.95276	2.61504	yes	1.92826
SLC16A10	chr6:111408780-111544606	5.68207	13.4433	yes	-1.2424
SLC16A11	chr17:6944948-6947242	19.4737	6.03391	yes	1.69036
SLC16A13	chr17:6939393-6943440	4.6622	1.69985	yes	1.4556
SLC16A3	chr17:80186281-80197375	25.0573	69.013	yes	-1.46164
SLC17A9	chr20:61583998-61599949	1.84473	4.90948	yes	-1.41216
SLC1A1	chr9:4490426-4587469	3.26013	8.02423	yes	-1.29943
SLC1A2	chr11:35272751-35441532	0.727953	0.234834	yes	1.6322
SLC22A15	chr1:116519118-116612675	0.931273	2.31507	yes	-1.31378
SLC22A18	chr11:2909326-2946476	12.8815	31.4257	yes	-1.28664
SLC22A20	chr11:64981310-65010228	0.440885	1.13059	yes	-1.3586
SLC22A3	chr6:160769424-160876014	4.18685	11.1394	yes	-1.41173
SLC22A5	chr5:131630144-131731306	3.12604	6.93501	yes	-1.14956
SLC22A6	chr11:62744068-62752495	0.15885	0.774812	yes	-2.28618
SLC23A3	chr2:220026180-220034817	0.416859	1.70612	yes	-2.03309
SLC24A2	chr9:19507449-19787017	1.03719	2.72424	yes	-1.39317
SLC27A2	chr15:50474392-50528589	1.74808	4.15277	yes	-1.2483
SLC2A13	chr12:40148822-40499661	1.77007	4.09562	yes	-1.21028
SLC2A5	chr1:9097004-9148510	0.342328	1.16535	yes	-1.76731
SLC30A10	chr1:220046618-220321383	0.469605	1.38292	yes	-1.5582
SLC35D2	chr9:99082987-99145992	13.4389	29.9163	yes	-1.15452
SLC35F1	chr6:118228688-118638839	32.582	9.64555	yes	1.75614
SLC38A3	chr3:50242691-50258406	1.29906	0.394202	yes	1.72046
SLC39A4	chr8:145637797-145642273	6.14923	18.4374	yes	-1.58416
SLC39A5	chr12:56623819-56652143	5.77279	20.5513	yes	-1.83189
SLC3A1	chr2:44502596-44589001	0.118793	1.05841	yes	-3.15538
SLC3A2	chr11:62623483-62656355	193.881	292.341	yes	-0.592481
SLC40A1	chr2:190425315-190445537	4.12927	10.2824	yes	-1.31622
SLC44A3	chr1:95285900-95360802	3.03126	8.20567	yes	-1.4367
SLC45A3	chr1:205626980-205649630	1.50518	0.582561	yes	1.36945
SLC46A1	chr17:26698986-26733230	4.46994	9.76862	yes	-1.1279
SLC4A4	chr4:72053002-72437804	0.43291	1.3534	yes	-1.64445
SLC5A3	chr21:35445822-35515334	15.4893	8.17854	yes	0.921357
SLC5A7	chr2:108602994-108630443	0.773647	0.244102	yes	1.66419
SLC5A9	chr1:48688356-48714316	0.71922	2.0834	yes	-1.53443
SLC6A4	chr17:28523377-28562954	0.982632	2.5082	yes	-1.35193
SLC7A7	chr14:23242431-23289020	45.0589	140.686	yes	-1.64259
SLC8A2	chr19:47931278-47975307	2.6584	1.14705	yes	1.21263
SLC8A3	chr14:70510933-70655787	2.09256	0.343425	yes	2.6072
SLCO2B1	chr11:74862031-74917445	2.61644	7.28677	yes	-1.47767
SLCO3A1	chr15:92396937-92715665	3.19274	1.08261	yes	1.56028
SLCO4A1	chr20:61273796-61303647	0.949189	0.140936	yes	2.75166
SLIT1	chr10:98757794-99052430	3.1289	0.952625	yes	1.71568
SLITRK3	chr3:164904507-164914469	0.487795	0.170176	yes	1.51925
SLITRK5	chr13:88324869-88331870	10.1523	2.31326	yes	2.13381
SMAD6	chr15:66994673-67074337	14.048	29.8177	yes	-1.0858
SMAD7	chr18:46446222-46477081	23.2263	45.6567	yes	-0.975067
SMAD9	chr13:37418967-37494409	4.40884	9.15621	yes	-1.05435
SMAGP	chr12:51632507-51664202	86.055	172.633	yes	-1.00438
SMARCD3	chr7:150936058-150974231	8.89295	19.2583	yes	-1.11475
SMOC1	chr14:70346113-70499083	3.75339	1.3947	yes	1.42824
SMOX	chr20:4129449-4168369	37.1257	90.3358	yes	-1.28288
SMPD4	chr2:130908964-130948300	4.60332	2.6048	yes	0.821502
SMPDL3A	chr6:123109970-123130864	3.27506	7.17266	yes	-1.13099
SMTNL2	chr17:4487275-4511614	8.12905	4.19199	yes	0.955451
SMYD1	chr2:88367298-88412902	0.531721	1.97039	yes	-1.88974
SNAI2	chr8:49830238-49833999	13.6123	6.22411	yes	1.12897
SNCA	chr4:90645249-90759447	9.42191	17.5448	yes	-0.896952
SNCAIP	chr5:121647819-121799794	6.49735	3.23932	yes	1.00416
SNCB	chr5:176047209-176057557	2.91614	0.669166	yes	2.12362
SNHG4	chr5:138609440-138667366	13.775	3.97386	yes	1.79344
SNHG7	chr9:139607023-139622636	121.146	189.169	yes	-0.642929
SNORA23	chr11:9406168-9469674	85.9839	27.4415	yes	1.64771
SNORA33	chr6:133135707-133138703	852.288	301.939	yes	1.49708
SNORA62	chr3:39448203-39454032	170.71	43.0901	yes	1.98612
SNORA66	chr1:93297593-93307481	471.001	94.356	yes	2.31954
SNORA76	chr17:62223698-62223831	13771.2	5585.88	yes	1.3018
SNORA79	chr14:81646393-81687575	730.22	235.302	yes	1.63382
SNORD15A	chr11:75110561-75116733	119.207	0	yes	#DIV/0!
SNORD17	chr20:17922243-17949490	33.575	5.84432	yes	2.52228
SNORD22	chr11:62619459-62623360	1386.74	495.886	yes	1.48362
SNTB1	chr8:121547984-121824309	7.79235	21.3631	yes	-1.45499
SOAT2	chr12:53497273-53518323	1.79539	7.38047	yes	-2.03942
SOBP	chr6:107811316-107982513	3.55785	1.28675	yes	1.46727
SORBS1	chr10:97071529-97321171	10.684	4.12653	yes	1.37245
SORCS2	chr4:7194373-7744564	1.92737	0.542848	yes	1.82801
SOX1	chr13:112721912-112726020	5.89019	1.26732	yes	2.21653
SOX17	chr8:55370494-55373456	69.424	208.689	yes	-1.58785
SOX2	chr3:181328150-181459005	95.2604	26.5366	yes	1.84389
SOX2OT	chr3:181328150-181459005	2.67571	0.703536	yes	1.92723
SOX3	chrX:139585151-139587225	12.5097	4.42159	yes	1.50041
SOX8	chr16:1031807-1036979	4.77675	2.10861	yes	1.17974
SOX9	chr17:70117160-70122560	21.958	8.91945	yes	1.29972
SP5	chr2:171571856-171574498	51.2841	20.348	yes	1.33362
SP7	chr12:53720359-53730004	1.27916	0.248173	yes	2.36578
SP8	chr7:20821893-20826508	5.43927	14.4337	yes	-1.40796
SPATS2L	chr2:201170603-201346986	23.8861	44.8786	yes	-0.909856
SPC24	chr19:11257830-11266484	9.63903	2.73377	yes	1.818
SPG20	chr13:36875774-36944317	15.2209	27.6609	yes	-0.861794
SPHK2	chr19:49122547-49133662	29.3847	52.3423	yes	-0.832912
SPIB	chr19:50922194-50932250	3.86874	1.27651	yes	1.59966
SPIN2A	chrX:57162082-57164058	0.949182	0.25411	yes	1.90123
SPINK2	chr4:57676033-57687893	3.03328	0.850722	yes	1.83412
SPINT1	chr15:41136245-41149853	34.1801	74.8549	yes	-1.13094
SPINT2	chr19:38755097-38783254	81.2646	158.925	yes	-0.967647
SPOCK1	chr5:136310986-136835018	7.07064	2.60928	yes	1.43819
SPOCK2	chr10:73818791-73848790	1.37868	3.71974	yes	-1.43191
SPON1	chr11:13983913-14289655	9.96338	4.53307	yes	1.13615
SPON2	chr4:1160720-1202750	11.4789	26.3821	yes	-1.20058
SPRED3	chr19:38880938-38886871	0.826308	0.0361705	yes	4.51379
SPRY4	chr5:141689991-141704620	5.85101	2.13897	yes	1.45177
SPSB4	chr3:140770742-140867453	53.1342	23.1758	yes	1.19702
SPTLC3	chr20:12989626-13147411	4.39943	11.4474	yes	-1.37963
SPTSSA	chr14:34902143-34931468	63.0966	126.41	yes	-1.00248
SPTSSB	chr3:161062579-161089871	3.69235	8.43795	yes	-1.19235
SQSTM1	chr5:179224597-179285840	147.894	233.139	yes	-0.656627
SRCIN1	chr17:36686258-36762183	0.969636	0.346292	yes	1.48545
SREBF1	chr17:17584786-17740325	7.20712	4.1071	yes	0.811303
SRGAP3	chr3:9022277-9291311	3.5923	1.10382	yes	1.7024
SRRM3	chr7:75831215-75916605	3.04248	1.15609	yes	1.39599
SSBP2	chr5:80256557-81047072	14.3587	6.631	yes	1.11463
SSC5D	chr19:55999869-56030466	0.802206	0.299036	yes	1.42365
SSFA2	chr2:182756471-182795464	6.9696	10.9277	yes	-0.648842
SST	chr3:187386693-187388201	0.113999	2.20611	yes	-4.27441
ST3GAL1	chr8:134467090-134584183	9.73496	17.5204	yes	-0.847789
ST3GAL5	chr2:86066270-86116157	10.1924	21.4082	yes	-1.07067
ST6GAL2	chr2:107418055-107503563	3.76153	1.43752	yes	1.38774
ST6GALNAC5	chr1:77333185-77529737	7.13369	2.6039	yes	1.45397
ST8SIA3	chr18:55019720-55036161	3.24824	0.985023	yes	1.72143
ST8SIA4	chr5:100142638-100238987	1.70208	4.29889	yes	-1.33667
STAMBPL1	chr10:90640025-90683244	2.54045	6.23251	yes	-1.29473
STARD8	chrX:67867510-67945684	2.19823	0.867404	yes	1.34157
STARD9	chr15:42867856-43013196	2.14704	0.924131	yes	1.21618
STAT3	chr17:40465342-40540513	12.551	6.81396	yes	0.881237
STIL	chr1:47715810-47779819	8.39095	4.08565	yes	1.03827
STOML3	chr13:39540061-39564996	3.67414	1.03833	yes	1.82314
STON1-GTF2A1L	chr2:48757063-49003656	0.650635	0.0989637	yes	2.71688
STON2	chr14:81736908-81864927	3.59606	0.934404	yes	1.9443
STOX1	chr10:70587293-70655209	7.93989	3.6351	yes	1.12712
STOX2	chr4:184826508-184938875	3.35086	1.01208	yes	1.72721
STRA6	chr15:74471807-74502046	43.9205	14.0812	yes	1.64112
STX11	chr6:144471653-144513076	0.35156	1.02392	yes	-1.54226
STX1B	chr16:31000576-31021829	3.66725	1.54742	yes	1.24483
STX3	chr11:59522531-59573355	20.1772	46.0748	yes	-1.19125
SULF2	chr20:46286149-46415360	60.6234	112.08	yes	-0.886582
SULT1C2	chr2:108905094-108926371	1.53362	0.591113	yes	1.37544
SULT1C4	chr2:108994420-109004270	1.05221	0.110664	yes	3.24916
SULT1E1	chr4:70706929-70725870	0.91339	2.45925	yes	-1.42892
SULT2A1	chr19:48373722-48389654	0.188246	0.701434	yes	-1.89769
SUN2	chr22:39130718-39152024	10.7052	18.7774	yes	-0.810686
SUSD1	chr9:114758831-115112545	1.71468	4.55833	yes	-1.41057
SYNE1	chr6:152442818-152958534	0.568746	1.0567	yes	-0.893709
SYNE2	chr14:64319682-64693167	18.7968	11.0016	yes	0.772774
SYNPO2L	chr10:75404643-75415832	0.426388	1.47939	yes	-1.79476
SYP	chrX:49044264-49056661	0.773568	0.108479	yes	2.83411
SYT3	chr19:51125233-51143092	0.581953	0.154453	yes	1.91373
SYT9	chr11:7273180-7490276	1.41373	0.514377	yes	1.45861
SYTL5	chrX:37865834-37988073	18.953	51.3339	yes	-1.43749
T	chr6:166571085-166582131	0.517384	0.0870642	yes	2.57108
TAC4	chr17:47915670-47926199	5.56427	17.524	yes	-1.65507
TACC3	chr4:1723265-1746897	20.9054	8.02083	yes	1.38205
TAGLN3	chr3:111717585-111732735	6.96638	3.33191	yes	1.06406
TAL1	chr1:47681962-47695443	0.268904	0.762555	yes	-1.50375
TANC1	chr2:159825145-160089170	13.4131	6.43161	yes	1.06039
TBC1D10C	chr11:67171411-67177560	0.543617	0.107622	yes	2.33662
TBC1D4	chr13:75858808-76056250	8.63922	4.12385	yes	1.06691
TBX10	chr11:67398773-67407031	0.643321	0.0902138	yes	2.83412
TBX2	chr17:59477256-59486827	0.903675	2.02758	yes	-1.16588
TBX20	chr7:35242041-35293711	1.47434	3.21815	yes	-1.12616
TBX3	chr12:115108058-115121969	31.8431	69.1657	yes	-1.11908
TCEA3	chr1:23707554-23751261	2.84953	7.8067	yes	-1.45399
TCF15	chr20:584636-590910	1.78835	0.673153	yes	1.40962
TCF4	chr18:52889561-53303188	15.2249	7.76638	yes	0.971119
TCL1B	chr14:96152753-96158980	2.70412	0.716271	yes	1.91658
TCOF1	chr5:149737201-149779871	58.5791	36.4768	yes	0.683407
TDGF1	chr3:46616044-46623952	11.124	30.0908	yes	-1.43565
TDGF1P3	chrX:109763539-109766249	1.5665	4.90244	yes	-1.64596
TDRG1	chr6:40346162-40347631	2.57238	1.01311	yes	1.34431
TDRKH	chr1:151744040-151763010	4.44685	2.22621	yes	0.998194
TECRL	chr4:65144176-65275178	1.5772	8.40974	yes	-2.4147
TEK	chr9:27109146-27230172	21.5083	7.19459	yes	1.57991
TES	chr7:115850546-115898837	36.2077	81.1926	yes	-1.16505
TEX15	chr8:30689059-30706533	3.82057	1.43906	yes	1.40866
TEX264	chr3:51705221-51738339	18.4506	38.2055	yes	-1.05011
TFAP2A	chr6:10396915-10419797	45.5304	13.7927	yes	1.72293
TFAP2C	chr20:55204357-55214338	20.6129	7.74855	yes	1.41155
TFCP2L1	chr2:121974163-122042778	2.30761	4.71026	yes	-1.02941
TFDP2	chr3:141663269-141868386	8.91136	4.99466	yes	0.835259
TFF3	chr21:43731776-43735706	0.908007	0.0954984	yes	3.24915
TGFB1I1	chr16:31483475-31489281	6.26951	15.2335	yes	-1.28082
TGFB2	chr1:218518675-218617961	11.2217	29.1768	yes	-1.37853
TGM2	chr20:36756863-36793700	2.44405	6.76725	yes	-1.4693
THBS2	chr6:169615874-169654137	1.60232	0.638231	yes	1.32801
THPO	chr3:184089772-184095932	3.60421	1.52965	yes	1.23648
THSD1	chr13:52951302-52980629	0.801469	2.38762	yes	-1.57485
THTPA	chr14:24025197-24048009	24.4435	12.0027	yes	1.02609
THY1	chr11:119252487-119369944	38.093	15.9704	yes	1.25413
TIAM1	chr21:32490735-32931290	13.5399	6.50333	yes	1.05797
TIE1	chr1:43766663-43788779	0.169002	1.24695	yes	-2.88329
TLE2	chr19:2997635-3047633	5.45892	12.0001	yes	-1.13636
TLE6	chr19:2977535-2995182	0.529557	1.75338	yes	-1.72728
TLL2	chr10:98124362-98273683	0.589081	0.250883	yes	1.23145
TM4SF1	chr3:149086804-149095568	9.13539	28.8173	yes	-1.6574
TM4SF18	chr3:149036284-149051548	3.38832	11.6444	yes	-1.78099
TMC4	chr19:54663833-54676944	1.888	5.63957	yes	-1.57873
TMED9	chr5:177019212-177023099	163.165	335.813	yes	-1.04133
TMEFF2	chr2:192814746-193059644	0.956572	0.276667	yes	1.78972
TMEM132B	chr12:125811161-126143589	10.7237	2.53357	yes	2.08156
TMEM132C	chr12:128751947-129192460	9.40009	2.94155	yes	1.6761
TMEM132D	chr12:129556270-130388212	0.882916	0.281283	yes	1.65025
TMEM132E	chr17:32907767-32966337	1.28537	0.424875	yes	1.59707
TMEM135	chr11:86748885-87039876	13.2657	28.6289	yes	-1.10977
TMEM141	chr9:139685776-139687769	170.527	494.271	yes	-1.5353
TMEM144	chr4:159131400-159176439	3.50255	9.09953	yes	-1.37739
TMEM169	chr2:216946588-216967506	1.55683	0.674205	yes	1.20735
TMEM184A	chr7:1570367-1596066	0.575203	1.36581	yes	-1.24761
TMEM200B	chr1:29213602-29450421	8.73397	18.5607	yes	-1.08754
TMEM201	chr1:9648931-9674935	7.62577	4.2152	yes	0.855282
TMEM27	chrX:15645440-15683154	7.96955	24.528	yes	-1.62186
TMEM35	chrX:100333835-100351355	9.53096	4.38789	yes	1.11909
TMEM41B	chr11:9302200-9336296	69.6757	132.104	yes	-0.922947
TMEM48	chr1:54231133-54304225	16.6739	9.18548	yes	0.860165
TMEM56	chr1:95558072-95712781	12.0868	32.9322	yes	-1.44607
TMEM64	chr8:91634222-91658133	17.9631	33.9696	yes	-0.919208
TMEM74	chr8:109795345-109799770	3.0039	1.13521	yes	1.40388
TMEM82	chr1:16068916-16074477	0.547592	1.50508	yes	-1.45867
TMPRSS11B	chr4:69092370-69111412	0.313829	1.10572	yes	-1.81694
TNFRSF11B	chr8:119935795-119964383	2.23647	0.696245	yes	1.68356
TNFSF12,TNFSF12-TNFSF13	chr17:7452374-7464925	1.76296	4.19835	yes	-1.25182
TNFSF4	chr1:173152869-173176471	1.39606	3.30364	yes	-1.2427
TNFSF9	chr19:6531009-6535939	27.6014	62.7588	yes	-1.18508
TNIP3	chr4:122052563-122137655	0.242802	0.919696	yes	-1.92138
TNMD	chrX:99839789-99854882	1.76575	0.495227	yes	1.83412
TNNI1	chr1:201372894-201390874	0.892759	3.53247	yes	-1.98433
TOP2A	chr17:38544772-38574202	109.25	52.9437	yes	1.0451
TP53	chr17:7571719-7606820	97.8885	58.0396	yes	0.754102
TP53INP2	chr20:33292147-33301237	19.2569	39.8958	yes	-1.05086
TPBG	chr6:83072922-83077133	36.8614	19.1416	yes	0.945399
TPM1	chr15:63334837-63364113	462.42	674.646	yes	-0.544927
TPPP3	chr16:67423711-67427421	4.0926	9.06941	yes	-1.14799
TPX2	chr20:30326903-30389603	70.7797	34.7336	yes	1.027
TRADD	chr16:67188088-67193812	2.51919	6.54867	yes	-1.37824
TRAF3IP2	chr6:111804674-111927474	4.20685	11.3197	yes	-1.42802
TRAF5	chr1:211499956-211548286	21.2946	14.8029	yes	0.524608
TRERF1	chr6:42192668-42419783	3.63833	1.37811	yes	1.40059
TRH	chr3:129693113-129696779	3.53088	8.57748	yes	-1.28053
TRHDE	chr12:72647286-73059422	0.208124	0.734902	yes	-1.82011
TRIB2	chr2:12856997-12882858	20.0083	9.9135	yes	1.01313
TRIL	chr7:28992973-28998029	2.61966	0.812055	yes	1.68973
TRIM17	chr1:228595635-228604583	8.3899	19.3725	yes	-1.20728
TRIM22	chr11:5710816-5732093	5.75867	1.49227	yes	1.94823
TRIM38	chr6:25963070-25985352	4.13488	9.55752	yes	-1.20879
TRIM4	chr7:99488029-99517223	0.873821	2.86396	yes	-1.7126
TRIM59	chr3:160153290-160167626	12.3834	5.88343	yes	1.07368
TRIM6,TRIM6-TRIM34	chr11:5617330-5706339	4.81877	9.10619	yes	-0.918183
TRIM9	chr14:51441980-51562422	0.557399	0.240592	yes	1.21212
TROAP	chr12:49716970-49725514	28.165	14.5389	yes	0.953985
TRPC5	chrX:111017541-111326004	0.313613	0.905661	yes	-1.52999
TRPM3	chr9:73149965-73736514	3.29558	0.418293	yes	2.97795
TRPM6	chr9:77337410-77503010	0.344543	0.749482	yes	-1.12121
TSGA10IP	chr11:65713114-65727434	1.2298	0.291851	yes	2.07512
TSHZ1	chr18:72922730-73001901	4.12345	1.36751	yes	1.5923
TSHZ2	chr20:51588945-52111869	1.33314	0.432303	yes	1.62471
TTC29	chr4:147628178-147867034	8.37112	2.01604	yes	2.0539
TTC39A	chr1:51752929-51810785	3.69879	8.43783	yes	-1.18982
TTI1	chr20:36611422-36661833	27.7602	13.6846	yes	1.02046
TTK	chr6:80714321-80752244	21.3343	10.9345	yes	0.964288
TTLL6	chr17:46839592-46894469	1.12074	0.429888	yes	1.38242
TTN	chr2:179059207-179672150	1.48806	2.74725	yes	-0.884556
TTR	chr18:29171729-29178986	967.362	3852.25	yes	-1.99357
TTYH1	chr19:54926604-54947899	11.9489	4.56318	yes	1.38877
TTYH2	chr17:72209695-72258157	5.98052	2.8555	yes	1.06653
TUBB1	chr20:57594308-57601709	0.770036	0.281164	yes	1.45351
TUBB4	chr19:6494329-6502330	42.5981	103.906	yes	-1.28642
TWIST2	chr2:239756672-239795893	2.08135	0.458653	yes	2.18204
TYMP	chr22:50946644-50968514	2.88966	6.48388	yes	-1.16596
TYRP1	chr9:12693385-12710266	0.0716499	0.708354	yes	-3.30543
UBE2C	chr20:44441254-44445596	209.028	93.0094	yes	1.16825
UBE2L6	chr11:57319127-57335803	56.9518	25.7766	yes	1.14368
UBTF	chr17:42282400-42298250	21.6387	12.7655	yes	0.761364
UGT2B11	chr4:70066050-70080449	0.287605	0.914174	yes	-1.66838
UGT3A1	chr5:35953190-36001130	10.6636	28.9405	yes	-1.4404
UGT3A2	chr5:36035118-36067023	21.4253	35.9833	yes	-0.748012
UHRF1	chr19:4909509-4962165	10.1614	3.68994	yes	1.46143
UNC13A	chr19:17712136-17799008	2.43788	0.583675	yes	2.06239
UNC13C	chr15:54305100-54920806	0.79418	1.88315	yes	-1.24561
UNC5A	chr5:176237559-176326333	1.00274	0.26223	yes	1.93504
UNC5D	chr8:35092974-35652181	5.53963	2.06399	yes	1.42435
UNC93A	chr6:167704802-167729502	0.219868	0.825349	yes	-1.90837
UNG	chr12:109535398-109548798	31.9773	14.7117	yes	1.12008
UPB1	chr22:24891250-24922553	0.694751	1.90522	yes	-1.45539
UPK3A	chr22:45680867-45691755	0.80848	2.99232	yes	-1.88798
UPK3B	chr7:76139744-76157199	5.45797	2.05168	yes	1.41156
UPK3BL	chr7:102277194-102312176	0.566373	1.82218	yes	-1.68584
USP1	chr1:62901974-62917475	37.6827	22.3608	yes	0.752931
USP44	chr12:95910887-95945263	6.22211	2.19239	yes	1.5049
UTP20	chr12:101673904-101780397	5.71963	2.57271	yes	1.15263
VASH2	chr1:213123886-213164927	4.44465	1.39187	yes	1.67505
VAT1L	chr16:77822482-78014001	82.8303	22.026	yes	1.91095
VAX2	chr2:71127719-71160575	3.68283	0.645561	yes	2.51219
VEGFA	chr6:43737945-43754223	54.4476	104.373	yes	-0.938808
VEPH1	chr3:156977531-157221415	7.33191	14.2054	yes	-0.954178
VGF	chr7:100805789-100808852	5.54492	2.24695	yes	1.3032
VGLL3	chr3:86987122-87040257	10.9594	2.9476	yes	1.89456
VIL1	chr2:219283837-219314248	6.06424	20.2188	yes	-1.7373
VRTN	chr14:74815165-74826711	40.1785	9.79839	yes	2.03581
VSIG2	chr11:124617369-124622109	1.10376	3.44941	yes	-1.64392
VSTM2B	chr19:30017490-30055226	3.79908	1.32538	yes	1.51924
VSTM2L	chr20:36531498-36573747	1.41921	0.390381	yes	1.86213
VTN	chr17:26694298-26697373	16.0014	57.4456	yes	-1.844
VWA5B2	chr3:183948316-183967313	0.514004	1.35011	yes	-1.39323
VWF	chr12:6058039-6233836	2.7	0.889147	yes	1.60247
WARS	chr14:100800124-100842680	114.236	161.445	yes	-0.499025
WBP11P1	chr18:30091625-30094597	1.50415	0.654607	yes	1.20025
WBP5	chrX:102611379-102613397	314.137	444.607	yes	-0.501137
WBSCR17	chr7:70597788-71178584	19.1772	6.1053	yes	1.65126
WDR35	chr2:20110028-20189884	5.21939	2.30063	yes	1.18185
WDR62	chr19:36545782-36596012	6.66252	3.18064	yes	1.06675
WDR76	chr15:44119111-44160617	5.26499	2.47027	yes	1.09176
WFDC2	chr20:44098393-44110172	164.727	350.313	yes	-1.08857
WISP1	chr8:134203281-134243932	0.989639	4.00242	yes	-2.0159
WLS	chr1:68167148-68698284	130.055	68.231	yes	0.930623
WNT1	chr12:49372235-49376396	5.27489	1.12409	yes	2.23038
WNT10B	chr12:49359122-49365641	5.19962	2.04783	yes	1.34431
WNT11	chr11:75897369-75917574	4.23078	13.3256	yes	-1.6552
WNT16	chr7:120965420-120981158	0.181364	0.617507	yes	-1.76757
WNT2B	chr1:113010039-113063910	9.08433	2.55335	yes	1.83099
WNT3A	chr1:228194722-228248972	3.7863	1.17829	yes	1.68409
WNT4	chr1:22443797-22469519	5.67151	2.01096	yes	1.49585
WNT8A	chr5:137419773-137427199	3.26757	0.406146	yes	3.00815
WSCD1	chr17:5973933-6027747	7.9009	2.23976	yes	1.81867
WSCD2	chr12:108523510-108644313	1.0894	0.199657	yes	2.44794
XIRP1	chr3:39224705-39234085	0.358422	1.01499	yes	-1.50173
XKR5	chr8:6666040-6693166	1.15212	0.420351	yes	1.45462
XRCC2	chr7:152343586-152373250	12.0419	5.64916	yes	1.09195
YPEL2	chr17:57409052-57479095	5.35966	11.034	yes	-1.04174
ZBTB24	chr6:109783718-109804440	14.2701	7.9504	yes	0.843896
ZBTB7C	chr18:45553638-45663680	1.44609	0.425854	yes	1.76373
ZDHHC23	chr3:113666747-113681827	4.48464	10.1486	yes	-1.17822
ZEB1	chr10:31608100-31818742	6.2974	2.95619	yes	1.09102
ZEB2	chr2:145141941-145277958	19.3441	5.17234	yes	1.903
ZFAND2A	chr7:1192542-1199855	12.6971	28.4302	yes	-1.16293
ZFHX2	chr14:23990063-24020858	8.49732	3.0871	yes	1.46076
ZFHX4	chr8:77523113-77779521	9.53824	2.67123	yes	1.83622
ZIC2	chr13:100634025-100639019	185.275	57.9352	yes	1.67716
ZIC3	chrX:136648345-136654259	83.0033	21.3909	yes	1.95617
ZIC5	chr13:100615274-100624178	21.5525	6.98448	yes	1.62563
ZMAT3	chr3:178735010-178789656	15.2109	22.3983	yes	-0.558284
ZMYND8	chr20:45838380-45985474	37.8217	18.3774	yes	1.04128
ZNF107	chr7:64126510-64171401	10.5872	3.85068	yes	1.45914
ZNF121	chr19:9676291-9695209	32.0375	14.9608	yes	1.09857
ZNF141	chr4:331595-367691	12.0197	5.56226	yes	1.11166
ZNF157	chrX:47229998-47273098	1.06238	0.270871	yes	1.97162
ZNF25	chr10:38238794-38265453	0.907115	0.375922	yes	1.27085
ZNF259	chr11:116649275-116658739	38.7163	73.1023	yes	-0.916976
ZNF323	chr6:28292514-28336954	3.04252	1.85097	yes	0.716985
ZNF385B	chr2:180306710-180726232	0.476002	1.17479	yes	-1.30336
ZNF385C	chr17:40118758-40190044	5.10606	2.22388	yes	1.19913
ZNF391	chr6:27356523-27369227	2.51843	1.04497	yes	1.26906
ZNF397	chr18:32820993-32870196	13.5809	6.76844	yes	1.00468
ZNF407	chr18:72342918-72777628	4.25508	2.06907	yes	1.0402
ZNF414	chr19:8575461-8579048	5.97585	3.30097	yes	0.856254
ZNF423	chr16:49524520-49860918	51.5177	17.2723	yes	1.57661
ZNF462	chr9:109625377-109848716	20.7306	8.65919	yes	1.25946
ZNF468	chr19:53341784-53360902	13.187	22.5922	yes	-0.776708
ZNF483	chr9:114287446-114362135	10.2504	4.22001	yes	1.28036
ZNF503	chr10:77157602-77168740	30.2935	10.9383	yes	1.46962
ZNF519	chr18:14075988-14132489	5.95457	3.14307	yes	0.921823
ZNF521	chr18:22641887-22932214	24.3691	8.60302	yes	1.50214
ZNF589	chr3:48282595-48312479	12.8671	5.69332	yes	1.17634
ZNF600	chr19:53268747-53290034	12.6921	31.0567	yes	-1.29097
ZNF616	chr19:52617652-52643191	22.2511	10.154	yes	1.13183
ZNF625-ZNF20	chr19:12242167-12267546	0	0.457215	yes	#NUM!
ZNF788	chr19:12203077-12225494	5.33852	2.37003	yes	1.17153
ZNF883	chr9:115759399-115774472	4.27263	1.6307	yes	1.38963
ZNRF3	chr22:29279754-29453476	7.75942	4.70732	yes	0.721043
ZWINT	chr10:58117198-58121034	76.5146	44.7893	yes	0.772581
1/2-SBSRNA4	chr4:110351118-110461615	2.37466	1.45799	no	0.70374
A1BG	chr19:58858171-58874214	2.37578	5.1513	no	-1.11654
A1BG-AS1	chr19:58858171-58874214	1.8346	3.80749	no	-1.05337
A2LD1	chr13:100741268-101241046	2.06643	2.47085	no	-0.257867
A2M	chr12:9217772-9268558	0.427163	0.74742	no	-0.807132
A2ML1	chr12:8975149-9029377	0.038348	0.153261	no	-1.99877
A2MP1	chr12:9381128-9386803	0	0	no	#DIV/0!
A4GALT	chr22:43088126-43116876	7.74365	11.2792	no	-0.542579
A4GNT	chr3:137842559-137851229	0.0306223	0.103061	no	-1.75084
AA06	chr17:31340105-32483825	0.122988	0.310355	no	-1.3354
AAA1	chr7:34386123-34917944	0.382219	0.669443	no	-0.808562
AAAS	chr12:53701239-53715412	42.0691	36.9526	no	0.187085
AACS	chr12:125549924-125627871	12.9838	15.728	no	-0.276623
AACSP1	chr5:178191863-178203277	0.170376	0.102395	no	0.734577
AADAC	chr3:151347319-151546276	0	0	no	#DIV/0!
AADACL2	chr3:151347319-151546276	0.0370737	0	no	#DIV/0!
AADACL3	chr1:12776117-12788726	0.133445	0.0798431	no	0.741006
AADACL4	chr1:12704565-12727097	0.0350312	0.0884246	no	-1.33581
AADAT	chr4:170981372-171011372	10.6561	16.1273	no	-0.597825
AAGAB	chr15:67493366-67547074	28.4358	28.7747	no	-0.0170925
AAMP	chr2:219128851-219134893	54.8354	62.2201	no	-0.182273
AANAT	chr17:74449432-74466199	0.409975	0.246275	no	0.735266
AARS	chr16:70286296-70323412	24.2837	22.9316	no	0.0826512
AARS2	chr6:44266462-44281063	8.39297	6.41179	no	0.388454
AARSD1	chr17:41102542-41132545	10.4099	11.0493	no	-0.0859988
AASDH	chr4:57204456-57253638	6.02642	4.91473	no	0.294189
AASDHPPT	chr11:105921824-105969419	41.1061	36.6151	no	0.166914
AASS	chr7:121713597-121784344	34.2831	24.3274	no	0.494915
AATF	chr17:35306174-35414171	53.9904	54.8787	no	-0.0235434
AATK	chr17:79008946-79156964	0.443482	0.684113	no	-0.625359
AATK-AS1	chr17:79008946-79156964	0.175126	0	no	#DIV/0!
ABAT	chr16:8768443-8878432	3.89813	5.89619	no	-0.597001
ABCA10	chr17:67144147-67323323	0.0389785	0	no	#DIV/0!
ABCA11P	chr4:419223-533320	7.36337	3.67728	no	1.00173
ABCA13	chr7:48211056-48687091	0.0955445	0.144229	no	-0.594117
ABCA17P	chr16:2390922-2476700	0.143991	0.010096	no	3.83412
ABCA2	chr9:139901685-139931234	2.51447	2.1484	no	0.226992
ABCA3	chr16:2325878-2390747	2.97622	2.56676	no	0.213533
ABCA4	chr1:94458393-94586705	0.274948	0.299047	no	-0.121213
ABCA5	chr17:67144147-67323323	0.226956	0.389845	no	-0.780488
ABCA6	chr17:67074846-67138015	0.0187665	0.0236849	no	-0.335808
ABCA7	chr19:1040101-1065570	2.83779	5.52267	no	-0.960598
ABCA8	chr17:66863430-66951533	0	0.0218611	no	#NUM!
ABCA9	chr17:66970772-67057136	0.00783412	0	no	#DIV/0!
ABCB1	chr7:87133178-87461613	0.132631	0.291126	no	-1.13423
ABCB10	chr1:229652328-229694442	4.00535	5.49561	no	-0.456351
ABCB11	chr2:169779448-169887833	0.010455	0.0527805	no	-2.33581
ABCB4	chr7:87031360-87105019	0.141173	0.182449	no	-0.370029
ABCB5	chr7:20655244-20796637	0	0.0651363	no	#NUM!
ABCB6	chr2:220074487-220083712	4.86356	8.45615	no	-0.797988
ABCB7	chrX:74273104-74376132	19.7924	15.9146	no	0.314596
ABCB8	chr7:150725509-150744869	5.68725	6.18573	no	-0.121213
ABCB9	chr12:123405497-123451056	0.960941	0.693088	no	0.471409
ABCC1	chr16:16043433-16236930	7.10026	4.82599	no	0.557047
ABCC10	chr6:43395291-43423786	5.9434	8.29399	no	-0.480778
ABCC11	chr16:48200821-48269088	0.180407	0.239534	no	-0.408975
[truncated: 21,136 more rows]
