# Supplementary material for: Analysis of SOX2-Expressing Cell Populations Derived from Human Pluripotent Stem Cells
Source: Stem Cell Reports. 2013 Oct 31;1(5):464–78. doi: 10.1016/j.stemcr.2013.09.005 (PMC3841266; doi:10.1016/j.stemcr.2013.09.005)
Supplement: Table S2. RNA-Seq Data of Cell Surface Markers Differentially Expressed in GFP+ and GFP− Day 8 AFE Cells, Related to Figure 6 [file mmc3.xlsx]

## Sheet: Sheet1
gene	locus	sox2+M	sox2-M	FOLD CHANGE
TEK	chr9:27109146-27230172	21.5083	7.19459	1.57991
NGFR	chr17:47572654-47592382	14.3677	4.94314	1.53933
CD4	chr12:6898637-6929976	2.51535	0.962165	1.3864
B3GAT1	chr11:134248397-134281812	7.96576	3.15059	1.33819
BST2	chr19:17513754-17516384	52.4671	21.1875	1.3082
THY1	chr11:119252487-119369944	38.093	15.9704	1.25413
HLA-DQA2	chr6_ssto_hap7:4140830-4146332	2.64281	1.2401	1.09162
PDPN	chr1:13910251-13944452	25.6207	12.1979	1.07068
CD47	chr3:107761940-107809935	22.9313	11.1732	1.03728
TNFRSF8	chr1:12123433-12204264	1.06444	0.523207	1.02464
ITGA6	chr2:173292313-173371181	33.2473	16.802	0.984604
GYPC/ CD236	chr2:127413683-127454246	143.664	77.5098	0.890248
PVRL1	chr11:119508807-119599435	27.9195	15.1377	0.883127
CD164L2	chr1:27705595-27709805	1.8711	1.02937	0.862125
SEMA7A	chr15:74701629-74726299	2.12449	1.17033	0.860201
CD40	chr20:44746905-44758384	6.79579	3.77202	0.849304
FZD7	chr2:202899309-202903160	180.223	100.254	0.846123
NCAM1	chr11:112831968-113149158	13.5054	7.55666	0.837716
CD79B	chr17:62006097-62009704	2.01048	1.14592	0.811034
PLAUR	chr19:44150246-44174498	8.87522	5.09492	0.800723
PCNA	chr20:5095598-5107268	421.658	247.577	0.768196
ERBB2	chr17:37844392-37884915	37.0803	22.802	0.701493
ITGA9	chr3:37493812-37861281	2.82444	1.77699	0.668529
TNFSF13	chr17:7452374-7464925	2.68572	1.6908	0.667603
CD7	chr17:80272745-80275480	4.14753	2.62665	0.659028
C5AR1	chr19:47813103-47825327	1.03119	0.660158	0.643427
ENTPD1	chr10:97471535-97849992	3.71292	2.39077	0.635079
JAG1	chr20:10618331-10654694	13.4311	8.6528	0.634339
CXCR7	chr2:237478379-237490994	22.4246	14.5922	0.619885
NOTCH3	chr19:15270443-15311792	31.6941	20.6872	0.615476
IL2RB	chr22:37521879-37545962	1.17064	0.764917	0.613922
NOTCH1	chr9:139388895-139440238	13.06	8.71307	0.583902
CD200	chr3:112051915-112081658	15.1074	10.1449	0.574501
CSF1	chr1:110453232-110472355	1.94485	1.31649	0.562962
CSF1	chr1:110453232-110472355	1.94485	1.31649	0.562962
MICB	chr6_ssto_hap7:2796670-2809708	5.80001	3.94295	0.55678
IGF1R	chr15:99192760-99507759	18.6763	12.8761	0.536513
SEMA4D	chr9:91975705-92094611	13.051	9.10426	0.519547
ALCAM	chr3:105085556-105295757	43.8119	30.6102	0.51731
NOTCH2	chr1:120454175-120612317	26.4363	18.5609	0.510254
SDC1	chr2:20400557-20425194	33.2239	23.6264	0.491822
SIRPA	chr20:1874812-1920540	3.11894	2.22896	0.484685
CCR10	chr17:40831419-40833845	1.71255	1.2462	0.45861
MICA	chr6_ssto_hap7:2701358-2716888	6.31844	4.65825	0.43978
INSR	chr19:7112265-7294011	5.97104	4.46372	0.419736
GP1BA	chr17:4835591-4838325	1.08416	0.894655	0.277174
CCR7	chr17:38710021-38721736	1.47642	1.2626	0.225706
HLA-A	chr6_ssto_hap7:1239581-1243012	84.6732	72.9373	0.215249
ITGAE	chr17:3617918-3704537	8.13266	7.22777	0.170177
ATP1B3	chr3:141595469-141645382	31.825	28.5885	0.154726
DDR1	chr6_qbl_hap6:2144847-2160922	63.2093	57.1815	0.144588
CD74	chr5:149781199-149792499	13.2355	12.1325	0.125536
PDGFRB	chr5:149493401-149535422	5.78301	5.61715	0.0419823
TRAP1	chr16:3702939-3767598	47.6356	46.9014	0.0224092
CXCR4	chr2:136871918-136875725	3.98407	3.92916	0.0200221
CD58	chr1:117057155-117113715	11.2983	11.1695	0.0165411
IFNGR2	chr21:34775201-34852316	20.115	19.8999	0.0155106
CD9	chr12:6309481-6347437	69.8652	70.0519	-0.00385016
IFNAR1	chr21:34697213-34732128	6.98262	7.00781	-0.0051952
CD320	chr19:8367010-8373240	46.7152	47.6334	-0.0280815
CDH1	chr16:68771194-68869444	25.0087	25.6115	-0.0343617
ITGA2B	chr17:42449549-42466873	1.16153	1.1959	-0.0420703
IL10RB	chr21:34638671-34669520	7.28634	7.50596	-0.0428423
CD44	chr11:35160416-35253949	5.49255	5.71304	-0.0567825
ITGA5	chr12:54789044-54813050	28.5921	30.1509	-0.0765845
TSPAN7	chrX:38420730-38548172	11.6802	12.4231	-0.0889602
CD160	chr1:145695797-145715565	1.98508	2.1176	-0.0932329
TNFRSF10B	chr8:22844929-22941132	18.6313	19.8772	-0.0933862
EGFR	chr7:55086724-55275031	1.43783	1.54597	-0.104619
ADAM10	chr15:58888509-59042177	37.8087	41.2235	-0.124749
PTPRJ	chr11:48002109-48192394	8.56944	9.43723	-0.139163
CD276	chr15:73976621-74006859	45.3522	50.387	-0.151879
IFNGR1	chr6:137518620-137540567	55.1105	61.6504	-0.161783
IL28RA	chr1:24480646-24513765	1.63373	1.84517	-0.175584
TNFRSF12A	chr16:3070312-3072383	7.69245	8.77689	-0.190267
TNFRSF12A	chr16:3070312-3072383	7.69245	8.77689	-0.190267
CD248	chr11:66081957-66084515	3.51921	4.14201	-0.235079
CD83	chr6:14117864-14137148	2.2155	2.60962	-0.236207
CD68	chr17:7482804-7485429	5.28481	6.37668	-0.270954
FAS	chr10:90694830-90775542	4.93757	6.00438	-0.282214
GPR44	chr11:60609428-60623444	1.53024	1.91206	-0.32137
LAMP1	chr13:113951468-113977741	39.9743	50.0542	-0.324418
CD59	chr11:33724555-33758025	18.5539	23.3373	-0.330915
CDCP1	chr3:45123768-45187914	2.5155	3.19733	-0.346022
ITGB1	chr10:33189245-33247293	18.0022	23.1115	-0.360438
CD302	chr2:160625138-160761267	3.09398	3.978	-0.362579
BCR	chr22:23522551-23660224	12.484	16.1438	-0.3709
TGFB1	chr19:41836811-41859831	29.6266	38.3204	-0.37122
IL6	chr7:22766765-22771621	1.27783	1.65408	-0.372333
CD164	chr6:109687716-109703762	74.4875	96.7914	-0.377881
ITGB5	chr3:124481794-124606144	17.6361	22.9189	-0.378006
TFRC	chr3:195776154-195809032	33.9941	45.0911	-0.407558
LTBR	chr12:6493356-6500732	1.15987	1.54871	-0.417104
CD81	chr11:2398546-2418649	240.465	323.419	-0.427578
CD151	chr11:832951-838835	94.4891	127.962	-0.437496
PROCR	chr20:33759773-33765165	8.91038	12.1381	-0.445984
MCAM	chr11:119179233-119187840	8.33474	11.6322	-0.480915
TNFRSF10C	chr8:22960326-22974950	5.51262	7.74088	-0.489759
CD24	chrY:21094584-21239302	588.251	830.015	-0.496706
CD46	chr1:207925382-207968861	48.7242	68.9104	-0.500083
KIT	chr4:55524094-55606881	8.39077	11.907	-0.504935
PVRL2	chr19:45349392-45392485	88.091	125.851	-0.51465
MME	chr3:154797435-154901518	4.14627	6.02048	-0.538064
ERBB3	chr12:56473808-56497291	9.33794	13.6831	-0.551219
HLA-C	chr6_ssto_hap7:2570004-2573382	130.488	193.647	-0.569512
JAG2	chr14:105608075-105635161	3.61469	5.44957	-0.59227
LAMP2	chrX:119560002-119603204	24.8229	38.0121	-0.614787
ICAM3	chr19:10444451-10450345	4.35382	6.76294	-0.635369
CD52	chr1:26608772-26647014	71.9822	111.815	-0.635402
ABCG2	chr4:89011415-89080011	2.79304	4.50026	-0.688172
TNFRSF10A	chr8:23048969-23082680	1.95557	3.16021	-0.692431
B2M	chr15:45003684-45010357	57.0422	92.4611	-0.696817
CD63	chr12:56119229-56122910	354.916	579.022	-0.706141
CD70	chr19:6585849-6591163	7.22842	11.9343	-0.723362
ENG	chr9:130577290-130617047	1.57431	2.63519	-0.743187
ITGA3	chr17:48133339-48167849	2.28651	4.01983	-0.813987
ICAM1	chr19:10381516-10397291	0.943609	1.68051	-0.832638
IL6R	chr1:154377668-154441926	0.655964	1.17243	-0.837813
CCL2	chr17:32582295-32584220	15.827	29.1913	-0.883151
CD163	chr12:7623409-7656414	0.649096	1.2104	-0.89898
DLL1	chr6:170591293-170599697	10.0419	19.1662	-0.932532
PVR	chr19:45147097-45169428	15.295	29.4236	-0.943914
CDH2	chr18:25530929-25757445	205.38	401.101	-0.96567
HAVCR1	chr5:156456530-156485970	4.84867	9.59842	-0.985208
ANPEP	chr15:90328125-90358072	0.943695	1.86827	-0.98531
CD55	chr1:207494816-207534311	12.8153	25.5757	-0.996906
HLA-B	chr6_ssto_hap7:2655407-2658748	57.0514	117.155	-1.03808
IL13RA1	chrX:117861558-117928496	13.0655	26.8534	-1.03934
FZD4	chr11:86656716-86666440	26.148	54.194	-1.05143
LRRC32	chr11:76368567-76381791	8.51474	17.6644	-1.05281
THBD	chr20:23026269-23030301	1.86093	3.9617	-1.0901
ITGAV	chr2:187454789-187545628	24.2071	53.1909	-1.13575
CEACAM1	chr19:43011457-43032661	0.949048	2.09789	-1.14439
EPCAM	chr2:47596286-47614167	129.911	295.697	-1.1866
TNFSF4	chr1:173152869-173176471	1.39606	3.30364	-1.2427
TNFSF12,TNFSF12-TNFSF13	chr17:7452374-7464925	1.76296	4.19835	-1.25182
ACE	chr17:61554421-61575741	1.10528	2.63326	-1.25244
PDGFRA	chr4:55095263-55164412	6.57563	15.8157	-1.26616
FGFR4	chr5:176513920-176525126	10.9731	27.5026	-1.3256
NCR1	chr19:55417507-55424439	2.34285	5.91035	-1.33498
CD109	chr6:74405507-74538041	1.71518	4.33393	-1.33732
HLA-DRB5	chr6:32485153-32498006	14.5416	38.8498	-1.41772
LGALS3	chr14:55595934-55612148	34.4709	96.9479	-1.49183
HLA-DRB1	chr6_ssto_hap7:3934936-3936830	36.5941	112.32	-1.61793
CLEC2L	chr7:139208673-139229731	5.81503	19.907	-1.77542
DPP4	chr2:162848754-162931052	2.97544	10.2535	-1.78494
CDH5	chr16:66400524-66438689	1.02339	3.83379	-1.90542
CD34	chr1:208059882-208084683	1.38958	5.79577	-2.06035
NT5E	chr6:86159301-86205509	0.335256	1.40815	-2.07047
CD93	chr20:23059992-23066977	0.154373	1.42876	-3.21027
